# Supplementary material for: Differentiation, evolution and utilization of natural alleles for cold adaptability at the reproductive stage in rice
Source: Plant Biotechnol J. 2020 Jun 24;18(12):2491–503. doi: 10.1111/pbi.13424 (PMC7680545; doi:10.1111/pbi.13424)
Supplement: Supplementary file 2 — Table S1 The 522 accessions in Panel 1 evaluated under natural cold stress in a high‐altitude area. Table S2 The 155 accessions in Panel 2 evaluated under artificial cold stress in deep water. Table S3 Statistics of the seed‐setting rates of accessions used in this study. Table S4 Selected rice germplasms from level 1 with strong cold tolerance at the reproductive stage. Table S5 LD decay of different association populations. Table S6 Information of the loci associated with cold tolerance at the reproductive stage identified by GWAS in different association populations. Table S7 Information of the loci overlapping with QTLs identified by linkage analysis. Table S8 Genomic regions differentiated between Geng and Xian. Table S9 Population genetic parameters of DRCT between Geng and Xian. Table S10 Genomic regions differentiated within the Geng subspecies. Table S11 Population genetic parameters of DRCT within the Geng subspecies. Table S12 Accessions used in the analyses of evolution and breeding potential. Table S13 Pyramiding of loci overlapping with reported cold‐tolerance QTLs at the reproductive stage in temperate Geng accessions from Panel 1 which contain CTB4a, Ctb1, bZIP73 and OsAPX1. Table S14 Primers used in the expression pattern analysis. [file PBI-18-2491-s002.xlsx]

## Sheet: Table S1
Table S1 The 522 accessions in Panel 1 evaluated under natural cold stress in a high-altitude area
Accesssion	Variety name	Subspecies	Origin	Seed-setting rate		Days to heading		Cold tolerance level	Genetic differentiation analysis between Xian and Geng	Genetic differentiation analysis within Geng
				I	II	I	II
CH1001	Jianghua ssal	GJ-tmp	North Korea	0.801011	0.696839	66	66	L3	Yes
CH1002	Jogi Cheongjin	GJ-tmp	North Korea	0.962098	0.823077	61	66	L1	Yes	Yes
CH1004	Sansuijin	GJ-tmp	China	0.721317	0.472653	108	124	L5	Yes	Yes
CH1005	Zaoshengbai	GJ-tmp	China	0.943396	0.655714	95	97	L3	Yes
CH1006	Takehara	GJ-tmp	Japan	0.969902	0.829322	77	93	L1	Yes	Yes
CH1009	Banjitsu	GJ-tmp	Japan	0.883191	0.619688	79	93	L3	Yes
CH1010	Wairikuu	GJ-tmp	Japan	0.919314	0.808528	83	94	L1	Yes
CH1012	I Khong	XI	Vietnam	0.114932		159	166	L7
CH1015	Lua Som	XI	Vietnam	0.87323	0.552992	65	77	L3
CH1020	Krasnyy 90 (Red 90)	GJ-tmp	Russia	0.954014	0.818909	77	95	L1		Yes
CH1022	Kaha Mu	XI	Romania	0.754635	0.676737	67	71	L3
CH1024	Arditsone	GJ-tmp	Bulgaria	0.96166	0.856982	69	69	L1		Yes
CH1026	Frutta Pro	GJ-tmp	Italy	0.838902	0.710193	81	101	L3
CH1034	Kularb Deang	XI	Thailand	0.13337	0.0935177	102	113	L7
CH1035	Djanda Mandja	GJ-trp	Indonesia	0.590671	0.57981	122	122	L5
CH1037	Padi Ladang Ase Polo Komek	XI	Indonesia	0.0136054	0.310435	128	141	L7
CH1039	C 894-21	XI	Philippines		0.611104		137	L3
CH1041	IR 10179-23-1-3	XI	Philippines		0.374998		75	L7
CH1043		XI	India	0.0468965	0.275988	127	140	L7
CH1044	Dumai	XI	India	0.706836	0.580744	87	95	L3
CH1048	Rohini	XI	India	0.519225	0.54004	130	130	L5
CH1049	BW 293-2	XI	Sri Lanka		0.055989		124	L9
CH1051		XI	Pakistan	0.109521	0.00493884	103	110	L9
CH1056	American Rice	XI	United States of America	0.853421	0.812608	99	114	L1
CH1067	YR 83-23-11	GJ-trp	Australia	0.674487	0.713684	105	107	L3
CH1069	Akage	GJ-tmp	Japan	0.841263	0.95115	71	86	L1	Yes	Yes
CH1070	Miyagika	GJ-tmp	Japan	0.867355	0.761756	81	89	L1	Yes
CH1071	Akita Komachi	GJ-tmp	Japan	0.93724	0.842298	94	97	L1	Yes	Yes
CH1072	Jinbu 8 (Jinbubyeo 8)	GJ-tmp	Korea	0.946315	0.900243	87	89	L1	Yes	Yes
CH1073	Toyohatamochi	GJ-tmp	Japan	0.81562	0.794154	106	115	L1	Yes
CH1077	Jhar Dhan 13	Aus	Nepal		0.0803932		116	L9
CH1078		XI	Bangladesh		0.0566848		124	L9
CH1082	GZ 1368-5-4	XI	Egypt	0.649504	0.691071	102	122	L3
CH1083	IRAT 36	GJ-trp	Cote d'Ivoire	0.617109	0.737266	101	120	L3
CH1085	IRAT 669	GJ-trp	Cote d'Ivoire	0.69461	0.778095	117	126	L3
CH1086	ITA 221	GJ-trp	Nigeria	0.0232172	0.0680034	108	124	L9
CH1091	80050 YR 72136-43	GJ-trp	Australia	0.612793	0.0697293	96	110	L7
CH1092	YR 196	GJ-tmp	Australia	0.229857	0.666851	96	106	L5		Yes
CH1097	Tieganwu	GJ-tmp	China	0.637263	0.6493	120	128	L3	Yes
CH1098	Xiushui 115	GJ-tmp	China	0.891996	0.933016	101	115	L1	Yes	Yes
CH1099	Erjiunan 1	XI	China	0.394454	0.554969	56	73	L5	Yes
CH1101	Aijiaonante	XI	China	0.826144	0.885642	87	91	L1	Yes
CH1102	Guangluai 4	XI	China	0.870751	0.922682	81	99	L1	Yes
CH1103	Nantehao	XI	China	0.576	0.824041		106	L3	Yes
CH1104	Guichao 2	XI	China	0.527757	0.432065	114	126	L5	Yes
CH1111	Jinyou 1	XI	China		0.287497		124	L7	Yes
CH1112	Chengnongshuijing	XI	China	0.138809	0.20546	112	132	L7	Yes
CH1116	Funingzipigengzi	XI	China	0.898238	0.856818	81	83	L1	Yes
CH1118	Gaoyangdiandao dahongmang	GJ-tmp	China	0.861199	0.894939	99	104	L1	Yes	Yes
CH1119	Dandongludao	GJ-tmp	China	0.769174		93		L3	Yes
CH1122	Muxiqiu	GJ-tmp	China	0.57308	0.45768	107	128	L5	Yes	Yes
CH1125	Cunsanli	GJ-tmp	China	0.875987	0.852855	99	117	L1	Yes	Yes
CH1126	Qiuqianbai	XI	China	0.586	0.874146		89	L3
CH1128	Jinxibai 2	XI	China	0.712	0.832135	118	124	L3	Yes
CH1129	Taishannuo	XI	China	0.813741	0.845648	76	91	L1	Yes
CH1130	Aihechi	XI	China	0.69	0.832357		125	L3	Yes
CH1131	Jinbaoyin	XI	China	0.687	0.894532		129	L3
CH1132	Minbeiwanxian	XI	China	0.618032	0.878683	122	135	L3	Yes
CH1133	Lucaihao	XI	China	0.840342	0.665391	77	91	L3	Yes
CH1137	Esiniu	XI	China	0.569454	0.774337	99	117	L3	Yes
CH1139	Nanxiongzaoyouzhan	XI	China	0.757619	0.5788	74	86	L3	Yes
CH1141	Heidu 4	XI	China	0.0504213	0.113999	97	116	L9	Yes
CH1142	Chikenuo	GJ-tmp	China	0.0238095	0.424593	104	117	L7		Yes
CH1144	Qiyuexian	XI	China		0.758457		136	L3	Yes
CH1145	Dongtingwanxian	XI	China		0.510904		126	L5	Yes
CH1147	Xuanenchangtanqingzhan	XI	China		0.76606		81	L3	Yes
CH1150	Muguanuo	GJ-tmp	China	0.0826943	0.0329649	99	117	L9		Yes
CH1151	Hongqi 5	GJ-tmp	China	0.687	0.835985		127	L3	Yes
CH1152	Hanmadao4	XI	China	0.665	0.885086		95	L3
CH1156	Honggu	XI	China	0.0284701	0.0845471	110	124	L9	Yes
CH1158	San**Qishiluo	XI	China	0.573192		85	103	L5	Yes
CH1159	Qitoubaigu	XI	China		0.920142		99	L1
CH1165	Qitougu	XI	China	0.0604413	0.307997	108	126	L7	Yes
CH1166	Zinuo	XI	China	0.445165	0.785936	120	139	L3	Yes
CH1167	Mowangguneiza	XI	China	0.0658873		117	126	L9	Yes
CH1168	Haolai	XI	Laos	0.67	0.853086		124	L3
CH1171	Fanhaopi	XI	China		0.0801908		106	L9	Yes
CH1173	Beizinuo	XI	China	0.141932	0.138747	106	126	L7	Yes
CH1180	Cungunuo	GJ-tmp	China	0.479835	0.87	106	106	L3	Yes	Yes
CH1185	Laohongdao	GJ-tmp	China	0.568798	0.733528	104	117	L3	Yes
CH1186	Jiabala	XI	Bangladesh	0.502136	0.517585	99	115	L5	Yes
CH1189	Menjiagao 1	XI	China		0.797938		139	L3	Yes
CH1193	Dawannuo	XI	China		0.42688		141	L5	Yes
CH1195	Haobayong 1	GJ-tmp	China	0.849959	0.781467	99	114	L1	Yes
CH1196	Lengshuigu 2	GJ-tmp	China	0.732062	0.790472	110	126	L3	Yes
CH1197	Menjiading 2	XI	China	0.0238712	0.0913711	118	126	L9	Yes
CH1198	Huangpinuo	GJ-tmp	China	0.838825	0.742261	125	139	L3	Yes
CH1199	Banjiemang 2	GJ-tmp	China	0.808673	0.84119	81	83	L1	Yes
CH1203	Dongtingwanxian	XI	China	0.912605	0.917477	91	112	L1	Yes
CH1204	Liusha 1	XI	China	0.644619	0.606487	99	114	L3	Yes
CH1205	Chenwan 3	XI	China	0.309545	0.595636	117	133	L5	Yes
CH1208	Chengduai 3	XI	China	0.653595	0.565825	94	112	L3	Yes
CH1209	Aimakang	XI	China	0.56	0.809952		117	L3	Yes
CH1210	Shufeng 101	XI	China		0.746686		112	L3	Yes
CH1214	Guangluai 15-1	XI	China	0.748863	0.787218	77	93	L3	Yes
CH1216	Xiangaizao 10	XI	China	0.897443	0.645609	77	89	L3	Yes
CH1217	Xiangwanxian 1	XI	China	0.797479	0.699527	98	118	L3	Yes
CH1219	Luke 3	XI	China	0.249994	0.0453036	114	124	L7	Yes
CH1221	Zhonghua 8	GJ-tmp	China	0.866809	0.894891	76	91	L1	Yes	Yes
CH1222	Jindao 1	GJ-tmp	China	0.748397	0.731449	93	93	L3	Yes
CH1227	Xiangwanxian 3	XI	China	0.763437	0.539101	108	124	L3	Yes
CH1228	Zhendao 232	XI	China	0.41487	0.44364	116	124	L5	Yes
CH1229	Zaoxian 240	XI	China	0.880898	0.908487	76	95	L1	Yes
CH1230	Dangyu 5	XI	China	0.696868	0.749907	112	126	L3	Yes
CH1231	Zhengdao 5	GJ-tmp	China		0.909234		110	L1	Yes	Yes
CH1233	Hongainuo	XI	China	0.0334383	0.0817405	146	153	L9	Yes
CH1234	Wanlixian	XI	China		0.74224		117	L3	Yes
CH1235	Aizizhan	XI	China	0.404314	0.621748	137	138	L5	Yes
CH1236	Xiaobaimi	XI	China	0.452258	0.695486	136	137	L5	Yes
CH1237	Yanshuichi	XI	China	0.509589	0.66979	138	141	L5	Yes
CH1239	Honggenghangu 3	XI	China		0.783401		145	L3
CH1241	Yuyannuo	GJ-tmp	China	0.694123	0.806273	136	141	L3	Yes
CH1242	80B	XI	Philippines	0.813835	0.631079	71	86	L3	Yes
CH1243	Gu 154	XI	China	0.10544	0.385823	118	131	L7	Yes
CH1244	Gui 630	XI	China	0.756202	0.60613	116	126	L3	Yes
CH1245	IR 661-1	XI	Philippines	0.520394	0.676196	99	102	L5	Yes
CH1246	Pei C122	XI	China	0.708996	0.835632	61	69	L3	Yes
CH1247	Geng 7623	GJ-tmp	China	0.742741	0.694449	87	97	L3	Yes
CH1248	Ninghui 21	GJ-tmp	China	0.636593	0.461871	99	117	L5	Yes	Yes
CH1249	76--1	GJ-tmp	China	0.766735	0.756052	91	97	L3	Yes
CH1250	Huhui 628	GJ-tmp	China	0.719899	0.61856	91	104	L3	Yes
CH1252	Huhui 91269	Aus	China		0.439114		126	L5
CH1253	JWR 221	XI	China	0.522366	0.628299	118	124	L5	Yes
CH1255	Baikehanhe	XI	China	0.817055	0.290323	104		L5	Yes
CH1256	Xiangdao	XI	China	0.464046	0.394652	108	117	L5	Yes
CH1257	Shanjiugu	GJ-tmp	China	0.79003	0.607958	103	115	L3	Yes
CH1258	Laozaogu	XI	China	0.404715	0.572564	125	127	L5	Yes
CH1259	Lengshuinuo	GJ-tmp	China	0.71	0.6797	161	162	L3		Yes
CH1262	Jinnante B	XI	China	0.910412	0.739609	60	71	L1	Yes
CH1263	Zhuzhen B	XI	China	0.664712	0.354625	67	74	L5	Yes
CH1264	Chaoyangyihao B	XI	China	0.878364	0.838839	66	69	L1	Yes
CH1265	L 301B	XI	China	0.649947	0.487775	60	68	L5	Yes
CH1267	Jinnante 43B	XI	China	0.895701	0.704106	57	72	L3	Yes
CH1268	Zaoshunonghu 6	GJ-tmp	China	0.830534	0.947533	93	114	L1	Yes	Yes
CH1269	Qingsiai 16B	XI	China	0.156019	0.26018	109	124	L7	Yes
CH1271	Xiangai B	XI	China	0.740743	0.684742	109	117	L3	Yes
CH1272	Jiangnongzao 1 B	XI	China	0.718166	0.762626	77	93	L3	Yes
CH1273	Jinghu3 B	XI	China	0.813405	0.657231	74	85	L3	Yes
CH1274	Liming B	GJ-tmp	China	0.906423	0.804664	97	99	L1	Yes
CH1277	G Zhenshan 97B	XI	China	0.687335	0.569032	86	89	L3	Yes
CH1279		XI	China	0.12692	0.219783	149	163	L7
CH1281	Xingguo	GJ-tmp	China	0.932809	0.924489	69	83	L1	Yes	Yes
CH1282	Leihuozhan	XI	China	0.858661	0.675	97	118	L3
CH1283	Taizhong 65/taizhongHR539	XI	China	0.265602	0.110085	110	117	L7
CH1284	Taizhongzailai 1/taizhong65	XI	China	0.493532	0.306331	112	117	L7
CH1285	Mamagu	XI	China	0.815678	0.87022	99	118	L1	Yes
CH1286	Meihuanuo	XI	China	0.91903	0.892775	97	117	L1	Yes
CH1288	Shuiyuan 300Li	GJ-tmp	China	0.837696	0.385093	94	97	L3	Yes
CH1289	Yelicanghua	GJ-tmp	China	0.959918	0.762884	81	89	L1	Yes
CH1290	Weiguo	GJ-tmp	China	0.919771	0.933101	99	99	L1	Yes	Yes
CH1291	Baigedao	GJ-tmp	China	0.327879	0.296672	103	112	L7		Yes
CH1293	Liushizao	XI	China		0.622058		76	L3	Yes
CH1294	Sanbaili	XI	China	0.548	0.86982		68	L3
CH1299	Nangaogu	XI	China		0.714729		124	L3	Yes
CH1302	Koshifu	GJ-tmp	Japan	0.918653	0.857941	91	102	L1	Yes	Yes
CH1305	Nipponbare	GJ-tmp	Japan	0.742332	0.846957	87	101	L3	Yes
CX1	Da Li	GJ-tmp	China	0.11984	0.293769	110	110	L7		Yes
CX100	Palung 2	XI	Nepal	0.0160238	0.023792	103	112	L9
CX101	Hei Mi Chan	XI	China	0.211298	0.140068	103	108	L7	Yes
CX102	Teksichut	XI	China	0.0328036	0.0527124	110	117	L9
CX106	Sal Bui Bao	GJ-trp	Vietnam	0.167634	0.253248	103	114	L7
CX107	Tun Sart	XI	Vietnam	0.00852192	0.0231899	120	120	L9
CX108	Ziri	Aus	India	0.0382828	0.0229929	118	122	L9
CX109	Dacca 6	GJ-tmp	India	0.476848	0.526886	90	102	L5	Yes	Yes
CX110	UP 15	Aro	Japan	0.720128	0.751736	83	90	L3
CX111	Giza 14	GJ-trp	Egypt	0.771891	0.709403	104	105	L3
CX112	Ginga	Aro	Japan	0.528582	0.704397	93	98	L3
CX113	Biniapan	GJ-trp		0.612661	0.600857	134	136	L3
CX114	Guangluai 4	XI	China	0.852514	0.849139	73	89	L1	Yes
CX115	Yunhui 72	XI	China	0.795656	0.902385	93	103	L1	Yes
CX116	Daseos ssal	GJ-tmp	Korea	0.944943	0.919507	84	86	L1	Yes	Yes
CX117	IR 65600-27-1-2-2	XI	Philippines	0.814762	0.8068	77	83	L1
CX118	Yetuozai	XI	China	0.807746	0.651801	83	85	L3
CX12	Huagengxian 74	XI	China	0.808389	0.765431		103	L3	Yes
CX120	TKM6	XI	India	0.0358118	0.0983507	120	123	L9
CX121	Guang 122	XI	China	0.128762	0.0948653	108	111	L7	Yes
CX122	Taichung 10	XI	China	0.341166	0.309842	110	110	L7	Yes
CX123	Yuqiugu	XI	China	0.298329	0.03042	93	97	L7	Yes
CX124	IR 71466-75-3-B-1	XI	Philippines	0.173413	0.335834	118	118	L7
CX125	Caozhao 2	XI	China	0.415194	0.33577	90	97	L7
CX126	IRBB 60	XI	Philippines	0.0729061	0.26407	114	118	L7
CX128	Gajale	XI	Nepal	0.886771	0.887553	73	83	L1
CX129	MOLOK	GJ-tmp	Indonesia	0.0353436	0.0824145	124	135	L9		Yes
CX13	R 644	XI	China	0.778845	0.855421		95	L1
CX131	ZALE	XI	Myanmar	0.0843808		110		L9
CX132	AP 423	GJ-trp	India	0.67643	0.558633	103	108	L3
CX133	Zhenshan 97	XI	China	0.849853	0.762816	73	90	L1	Yes
CX134	IRBB 7	XI	Philippines	0.0225126	0.0652423	116	118	L9
CX139	Amareles	GJ-tmp	Portugal	0.828377	0.734487	89		L3
CX14	Shennong 265	GJ-tmp	China		0.784129		73	L3	Yes
CX141	Padi Siam Kuning	XI	Indonesia	0.0515376	0.0270865	149		L9
CX142	Ai Yeh Lu	GJ-tmp	China	0.938488	0.768133	87		L1	Yes
CX144	Hta 7204	XI	Thailand	0.0630523	0.19717	132	133	L7
CX145	Minghui 63	XI	China		0.0976566	120	120	L9	Yes
CX146	CO 43	XI	India		0.149324	133	137	L7
CX147	Seberang	XI	Malaysia		0.377847	133	137	L7
CX149	Karnal Local	Aro	India	0.0771384	0.04	114		L9
CX15	Y 134	XI	China	0.075865	0.386398	97	106	L7	Yes
CX150	Chorofa	XI	Philippines	0.107601	0.04	114		L9
CX158	Shwe War Tun	XI	Myanmar		0.085436		155	L9
CX162	TN 1	XI	China		0.43996		108	L5
CX164	Xiushui 9	GJ-tmp	China	0.794069	0.606268	99	100	L3	Yes
CX165	Wuyugeng 3	GJ-tmp	China	0.63641	0.518823	97	99	L5	Yes	Yes
CX166	Wuyunjing 14	GJ-tmp	China	0.79708	0.45574	94	99	L3	Yes
CX168	Gui 253	XI	China	0.411694	0.502311	108	110	L5	Yes
CX169	Minghui 86	XI	China	0.269737	0.329322	118	120	L7	Yes
CX17	Yuexiangzhan	XI	China	0.0792227	0.0819142	107	110	L9	Yes
CX170	II 32B	XI	China	0.0363391	0.170189	118	120	L7	Yes
CX172	Changbai 9	GJ-tmp	China	0.843355	0.79974	69	87	L1	Yes
CX173	Huayu 560	GJ-tmp	China	0.866765	0.89237	73	81	L1	Yes	Yes
CX174	Handao 502	GJ-tmp	China	0.880465	0.604822	92	95	L3	Yes
CX175	Handao 297	GJ-tmp	China	0.790222	0.863076	83	93	L1	Yes
CX176	Huanghuazhan	XI	China	0.259173	0.367875	103	110	L7	Yes
CX177		XI		0.10204	0.169395	103	110	L7
CX178	Zhongguangxiang 1	XI	China	0.342644	0.601702	103	110	L5	Yes
CX180	Suijing 3	GJ-tmp	China	0.937426	0.88522	43	59	L1	Yes	Yes
CX182	SLG1	XI	Japan	0.370777	0.609788		104	L5
CX183	9516-R9516	XI	China	0.0896336	0.287047		120	L7	Yes
CX184	Hanhui 10	XI	China	0.55946	0.425802		120	L5
CX185	Zhonghui 8006	XI	China	0.656491	0.123353		120	L7	Yes
CX187	Liaoxing 1	GJ-tmp	China	0.935136	0.81772	84	91	L1	Yes	Yes
CX188	Ningjing 28	GJ-tmp	China	0.835394	0.804434	74	83	L1	Yes
CX189	Ce 258	XI	China	0.418394	0.514397	103	110	L5	Yes
CX19	Zhong 413	XI	China	0.350948	0.448641	114	117	L7	Yes
CX190	Zhonghui 8015	XI	China	0.0414895	0.0239978	118	124	L9	Yes
CX191	Zhehui 7954	XI	China	0.238056	0.277625	104	118	L7	Yes
CX192	Liushayouzhan 2	XI	China	0.522202	0.566572	106	106	L5	Yes
CX193	Gui 362	XI	China	0.209108	0.202292	106	108	L7	Yes
CX194	Shuhui 498	XI	China	0.347523	0.300055	110	120	L7	Yes
CX196	ZD2057	XI	China	0.872439	0.834629	103	103	L1
CX197	084	XI	China	0.190551	0.30803	120	120	L7
CX198	9311	XI	China	0.519435	0.485082	118	120	L5	Yes
CX199	Luhui 17	XI	China	0.392164	0.660495	116	118	L5	Yes
CX2	BR 11	XI	Bangladesh	0.0493016	0.296265	110	117	L7
CX20	Zihui 100	XI	China	0.282534	0.353482	106	110	L7	Yes
CX200	Shuhui 527	XI	China	0.403464	0.409231	120	120	L5	Yes
CX201	Ningjing 38	GJ-tmp	China	0.825461	0.764204	77	87	L3	Yes
CX202	Sanhuangzhan	XI	China	0.0473695	0.107759	120	121	L9	Yes
CX204	Shongjing 9	GJ-tmp	China	0.831525	0.794982	73	89	L1	Yes
CX205	IR69428-6-1-1-3-3	GJ-tmp	Philippines	0.0249624	0.0346113	111	114	L9		Yes
CX206	IR2061-522-6-9	XI	Philippines	0.423073	0.49509	97	101	L5
CX207	Gaozi	XI	China	0.29515	0.365718	126	128	L7	Yes
CX21	BG 90-2	XI	Sri Lanka	0.0802462	0.0663906	125	126	L9
CX210	Qb_604	GJ-tmp	China	0.122078	0.211864	94	103	L7		Yes
CX211	M 3122	GJ-tmp	China	0.611399	0.524708	102	106	L5	Yes	Yes
CX212	Nongken 58	GJ-tmp	Japan	0.842496	0.808713	110	118	L1	Yes
CX213	Shennong 89366	GJ-tmp	China	0.447697	0.455982	78	86	L5	Yes	Yes
CX214	Arroz Glutinoso	GJ-trp	Brazil	0.802754	0.771177	95	97	L3
CX215	F6	XI	China	0.214968	0.401447	103	104	L7
CX216	Hui 752	XI	China	0.376081	0.430077	130	137	L5	Yes
CX218	Type 3	XI	India	0.28646	0.423446	134	137	L7
CX219	FL478	XI	Philippines	0.231057	0.284284	103	111	L7
CX22	PR106	XI	India	0.148142	0.0581734	118	125	L7
CX220	IRAT 109	GJ-trp	Cote d'Ivoire	0.926953	0.89039	97	97	L1
CX221	Zhongyouzao 81	XI	China	0.875681	0.778699	65	76	L1	Yes
CX222	Jiafuzhan	XI	China	0.912446	0.918535	85	89	L1
CX223	Chujing 27	GJ-tmp	China	0.887251	0.894454	89	94	L1	Yes	Yes
CX224	Chujing 28	GJ-tmp	China	0.937385	0.882224	87	95	L1	Yes	Yes
CX225	IR77298-14-1-2	XI	Philippines	0.530979	0.469642	118	118	L5
CX226	IR06G113	XI	Philippines	0.0944309	0.0447404	117	120	L9
CX228	Bala	XI	India	0.192506	0.17241	85		L7
CX230	IR64-IL	XI	Philippines	0.581603	0.511635	104	108	L5
CX232	IR55419-04	XI	Philippines	0.180338	0.211626	103	118	L7
CX235	NSIC RC9 (APO)	XI	Philippines	0.350143	0.374816	118	118	L7
CX236	Vandana	XI	India	0.064108	0.0618192	116	120	L9
CX237	B6136-3-TB-0-1-5	XI	Indonesia	0.0229032	0.0767197	109	110	L9
CX238	BW311-9	XI	Sri Lanka	0.103279	0.0912078	110	114	L9
CX24	TKM 9	XI	India	0.679158	0.884412	72	87	L3
CX241	IAC 47	GJ-trp	Brazil	0.782384	0.740498	99	99	L3
CX242	IR47686-4-4-B-1	GJ-tmp	Philippines	0.0950756	0.161405	133	134	L7		Yes
CX243	IR47686-6-2-1-1	GJ-trp	Philippines	0.531562	0.530334		103	L5
CX248	KinandangPatong	GJ-trp	Philippines	0.28011	0.129272		103	L7
CX249	2004-MR2004	XI	China	0.097073	0.039444	103	110	L9
CX250	829	XI	China	0.360372	0.209137	114	120	L7
CX251	Xudao 4	GJ-tmp	China	0.674968	0.891148	86	94	L3	Yes
CX254	Xieqingzao B	XI	China	0.489764	0.843985	80	89	L3	Yes
CX256	Chuanxiang 29B	XI	China	0.610092	0.286603	103	120	L5	Yes
CX257	Bo B	XI	China	0.601478	0.502882	93	97	L5	Yes
CX258	Zhong 9B	XI	China	0.87916	0.870624	69	84	L1	Yes
CX259	Y16B	GJ-tmp	China	0.731755	0.502825	89	97	L3	Yes
CX26	Amol3 (Sana)	XI	Iran	0.817646	0.703841	73	93	L3
CX260	Liao 5216B	GJ-tmp	China	0.618251	0.870765	83	87	L3	Yes
CX261	C415	GJ-tmp	China	0.845411	0.871983	90	96	L1	Yes
CX262	IAC3	GJ-trp	Brazil	0.0956492	0.0749064	112	114	L9
CX266	Dinorado	GJ-trp	Philippines	0.440175	0.0841417	114	115	L7
CX267	Iet1444	XI	India	0.423488	0.543854	93	97	L5
CX268	Arroz Vermelho	XI	Brazil	0.112075	0.0683866	108	110	L9
CX269	Iac165	GJ-trp	Brazil	0.817958	0.763054	93	97	L3
CX27	Khazar	XI	Iran	0.54293	0.404034	130	133	L5
CX270	Tai Chung Native 1	XI	China	0.369193	0.0555344	100	102	L7
CX273	Nonabokra	XI	India	0.159788		120		L7
CX274	IR26	XI	Philippines	0.059	0.0237429	114	120	L9
CX276	IR8192-200-3-3-1-1	XI	Philippines	0.483379	0.364055	93	93	L5
CX277	02428-IL	GJ-tmp	China	0.0557576	0.0685879	92	103	L9		Yes
CX278	IR68	XI	Philippines	0.490808	0.369683	99	102	L5
CX279	Yundao 1	GJ-tmp	China	0.92	0.93	93	98	L1	Yes	Yes
CX28	Gayabyeo	XI	Korea	0.469688	0.358358	103	105	L5	Yes
CX280	Maravilha	GJ-trp	Brazil	0.35541	0.225106	102	103	L7
CX282	Lijiangxintuanheigu	GJ-tmp	China	0.93	0.79	78	97	L1	Yes
CX283	Changyebaochixi	GJ-tmp	Japan	0.780378	0.830164	73	87	L1	Yes
CX284	Handao 502	GJ-tmp	China	0.833261	0.820154	88	97	L1	Yes
CX285	Nonglinnuo	GJ-tmp	China	0.902665	0.970687	76	89	L1	Yes	Yes
CX286	C349	GJ-tmp	China	0.852861	0.870698	85	95	L1	Yes
CX287	C52	GJ-tmp	China	0.850934	0.710912	83	95	L3	Yes
CX288	D11	XI	India	0.738365	0.725269	110	110	L3
CX289	725	XI	China	0.0159254	0.0123465	104	116	L9
CX291	D15	XI	China	0.399291	0.42592	111	120	L5	Yes
CX292	Enhui 58	XI	China	0.55944	0.409702	114	122	L5	Yes
CX293	Wansan	XI	China	0.65021	0.730959	93	94	L3
CX294	Minghui 77	XI	China	0.670703	0.67089	89	92	L3	Yes
CX295	Chaohui-1	XI	China	0.365923	0.188345	103	108	L7	Yes
CX296	IR74	XI	Philippines	0.650883	0.451471	116	120	L5
CX297	Guihui 2190	XI	China	0.554528	0.537372	103	110	L5	Yes
CX298	Guihui 5832	XI	China	0.650709	0.529488	114	120	L5	Yes
CX30	MR185	XI	Malaysia	0.176268	0.0821226	103	110	L7
CX300	Guihui 168	XI	China	0.344071	0.311169	115	120	L7	Yes
CX301	Qianhui 875	XI	China	0.320586	0.171285	99	101	L7	Yes
CX302	SB90	XI		0.21813	0.308603	114	120	L7
CX303	LX2007	XI	China	0.500963	0.579592	103	110	L5
CX304	Luyin 46	XI	China	0.0906494	0.245737	108	111	L7	Yes
CX305	ZH 5	XI	China	0.103502		125		L7
CX306	Menggudao	GJ-tmp	China	0.853359	0.868753	83	86	L1
CX307	HP 121	GJ-tmp	China	0.579878	0.547362	86	101	L5	Yes	Yes
CX309	Lunhui 422	XI	China	0.434807	0.215624	105	108	L7	Yes
CX31	Hnankar	XI	Myanmar	0.649452	0.400133	111	116	L5
CX310	F 88	XI		0.180178	0.0573033	110	110	L7
CX311	Wuyunjing 7	GJ-tmp	China	0.733806	0.821647	97	103	L3	Yes
CX312	WH26	XI	China	0.489913	0.542311	103	104	L5	Yes
CX313	R106	XI	China	0.331761	0.0662205	110	112	L7	Yes
CX314	117	XI	China	0.270529	0.155382	120		L7
CX315	Bolasaeg ssal	GJ-tmp	Korea	0.468893	0.260681	120	122	L7		Yes
CX316	MR39	GJ-tmp	Malaysia	0.824572	0.739995	74	93	L3	Yes
CX317	MR19	GJ-tmp	Malaysia	0.727608	0.864443	91	93	L3	Yes
CX318	Heiheaihui	XI	China	0.519805	0.655708	105	111	L5	Yes
CX319	Mengguandamagu	XI	China	0.259725	0.35768	105	108	L7	Yes
CX32	Manauthukha	GJ-tmp	Myanmar	0.0635279	0.488096	84	97	L7
CX320	Zhendao 88	GJ-tmp	China	0.675495	0.841284	87	87	L3	Yes
CX321	PD29	XI	China	0.199407	0.128668	118	120	L7	Yes
CX322	Honghui 98	XI	China	0.252056	0.182666	103	114	L7	Yes
CX324	Nanjing 45	GJ-tmp	China	0.718304	0.79617	87	94	L3	Yes
CX325	Hongwan 1	XI		0.569921	0.559266	110	110	L5
CX328	Baoxuan 21	XI	China	0.119982	0.121204	114	114	L7	Yes
CX33	Shwe Thwe Yin Hyv	XI	Myanmar	0.169072	0.0401071	110	110	L7
CX331	Shong 820	GJ-tmp	China	0.88201	0.724472	72	87	L1	Yes
CX332	Xudao 3	GJ-tmp	China	0.774016	0.856576	85	99	L1	Yes
CX333	Daohuaxiang	GJ-tmp	China	0.842027	0.31156	77	87	L5	Yes
CX335	B14	XI		0.25133	0.272164	108	120	L7
CX336	B15	XI		0.24111	0.173406	116	122	L7
CX337	B5	XI	China	0.0589369	0.010101	104	122	L9
CX339	Lvhan 1	XI	China	0.171612	0.224209	110	122	L7	Yes
CX34	Bg 300	XI	Sri Lanka	0.0796293	0.0146807	101	103	L9
CX340	Hua 564	XI	China	0.22159	0.0760194	121	122	L7	Yes
CX341	Hua 565	XI	China	0.245541	0.177724	106	110	L7	Yes
CX342	Wanxian 763	XI	China	0.578202	0.533266	104	110	L5	Yes
CX343	Wanxian 77	XI	China	0.520056	0.429884	120	122	L5	Yes
CX344	Hexi 41	GJ-tmp	China	0.88	0.93	83	94	L1	Yes	Yes
CX345	Yunjing 23	GJ-tmp	China	0.88	0.79	93	105	L1	Yes	Yes
CX346	SAGC－4	XI	China	0.730025	0.460639	110	111	L5
CX347	SAGC－7	XI	China	0.800184	0.678605	94	99	L3
CX348	Zhonghua 1	XI	China	0.339616	0.0758763	111	118	L7	Yes
CX349	KCD1	XI		0.799771	0.729882	105	109	L3
CX35	Bg 94-1	XI	Sri Lanka	0.183117	0.149754	114	118	L7
CX350	Wuyugeng 20	GJ-tmp	China	0.663751	0.763947	93	102	L3	Yes
CX351	053A-3	GJ-tmp	China	0.442636	0.404688	87	99	L5	Yes	Yes
CX352	BD007	GJ-trp	China	0.590079	0.47272	93	93	L5
CX353	CAU1	GJ-tmp	Vietnam	0.649434	0.230027	73	91	L5	Yes	Yes
CX355	Yunlu 102	GJ-trp	China	0.780521	0.631899	89	110	L3
CX356	Yandao 8	GJ-tmp	China	0.869525	0.782072	89	97	L1	Yes
CX357	PSBRC80	XI	Philippines	0.0585621	0.0954171	118	118	L9
CX358	PSBRC82	XI	Philippines	0.268694	0.137611	118	120	L7
CX359	Yunlu 103	GJ-trp	China	0.629363	0.89	103	120	L3
CX360	Y075	XI	Philippines	0.260841	0.0110141	108	110	L7
CX362	YZX1	XI		0.69064	0.303563	74	91	L5
CX363	YZX2	XI		0.570568	0.498292	93	97	L5
CX364	42686	XI		0.377048	0.0437462	102	109	L7
CX365	Jinchoucailiao	GJ-tmp	China	0.513026	0.342743	110	118	L5	Yes
CX366	Ganwanxian 37	XI	China	0.260485	0.0306526	103	116	L7	Yes
CX367	Haogelao	GJ-trp	China	0.0912676	0.231111	89	99	L7
CX368	N22	XI	India	0.427943	0.450791	87	102	L5	Yes
CX37	OM997	XI	Vietnam	0.629574	0.725919	103	112	L3
CX370	Chenhui 727	XI	China	0.408213	0.118111	111	120	L7	Yes
CX373	Nerica 8	GJ-trp	Cote d'Ivoire	0.729691	0.44895	97	102	L5
CX374	Nerica 9	GJ-trp	Cote d'Ivoire	0.749521	0.372548	94	99	L5
CX375	Nerica-L-1	XI	Cote d'Ivoire	0.258895	0.0269158	114	121	L7
CX376	Nerica-L-20	XI	Cote d'Ivoire	0.349356	0.0588245	122	125	L7
CX377	Nerica-L-27	XI	Cote d'Ivoire	0.758899	0.599885	103	112	L3
CX378	Huhan 15	XI	China	0.52967	0.438334	105	110	L5
CX379	Nionoka	XI	Mali	0.359352	0.056222	110	120	L7
CX382	Kogomg 1-1	XI		0.111787	0.017509	132	134	L9
CX383	Hongza	GJ-tmp	China	0.592987	0.834269	75	89	L3	Yes
CX387	1088	XI		0.217388	0.118799	103	116	L7
CX388	KR200	XI	Thailand	0.638046	0.472453	118	120	L5
CX389	Jinyuan 85	GJ-tmp	China	0.838202	0.528701	85	88	L3	Yes
CX390	Yuelianggu	XI	China	0.669495	0.714596	103	118	L3
CX391	YF 30	GJ-tmp	China	0.967289	0.883034	90	97	L1	Yes
CX392	Sard	XI		0.339031	0.0728442	125	133	L7
CX393	Huangsizhan	XI	China	0.301219	0.0893028	106	108	L7	Yes
CX394	Molizhanxuan	XI	China	0.0411891	0.0634134	105	108	L9	Yes
CX395	YSBR1	GJ-tmp	China	0.132785	0.0745493		103	L7		Yes
CX396	Guandong 194	GJ-tmp	Japan	0.803815	0.666667	71	75	L3	Yes
CX397	Nanjing 46	GJ-tmp	China	0.760958	0.631314	108	108	L3	Yes
CX399	Matatag2	XI	Philippines	0.531207	0.368278	108	110	L5
CX402	Tog6542	GJ-tmp	West Africa	0.754086	0.533126	130	136	L3
CX403	IR64a	XI	Philippines	0.679879	0.559993	110	111	L3
CX42	IR68552-55-3-2	XI	Philippines	0.447678	0.563932	103	112	L5
CX44	IR58025B	XI	Philippines	0.0178571	0.0303828	112	121	L9
CX441		GJ-tmp		0.340036	0.390176	102	103	L7
CX45	Dhan 4	XI	India	0.094119	0.0507064	127	128	L9
CX453	Qp_457	GJ-tmp	China	0.515312	0.440403	103	111	L5	Yes	Yes
CX46	Pusa(Basmati 1)	Aro	Pakistan	0.529906	0.610349	114	117	L5
CX462	611	XI	China	0.663658	0.468001	110	114	L5	Yes
CX464	1892S	XI	China	0.292609	0.123178	94	106	L7	Yes
CX465	Anxuan 6	XI	China	0.509896	0.622129	109	120	L5	Yes
CX467	Xianhui 207	XI	China	0.732258	0.573838	102	103	L3	Yes
CX469	HR 15	XI	China	0.235949	0.0427588	105	105	L7	Yes
CX47	Diangeng	GJ-tmp	China	0.913312	0.890399	89	90	L1
CX472	838	XI		0.784133	0.440576	106	110	L3
CX474	R287	XI	China	0.919347	0.876715	66	68	L1
CX475	Yuehui 9113	XI	China	0.549278	0.461085	109	114	L5	Yes
CX477	Xianghiu 299	XI	China	0.770525	0.682931	91	93	L3	Yes
CX478	Changhui 121	XI	China	0.649682	0.651353	102	107	L3	Yes
CX48	PT 60	XI	China	0.449932	0.271248	114	118	L7
CX483	R458	XI	China	0.867695	0.743423	84	89	L1	Yes
CX484	T0463	XI	China	0.407682	0.72589	70	83	L5
CX486	ZR02	XI	China	0.847533	0.821333	71	77	L1
CX49	Nan-29-2	GJ-tmp	China	0.584901	0.596135	94	101	L5	Yes	Yes
CX492	Ningjing 38	GJ-tmp	China	0.849657	0.846643	89	93	L1	Yes
CX493	Yangfujing 8	GJ-tmp	China	0.831574	0.596408	91	94	L3	Yes
CX494	Yangjing 403B	GJ-tmp	China	0.7551	0.732154	73	91	L3	Yes
CX495	Zhendao 99	GJ-tmp	China	0.874835	0.819978	82	89	L1	Yes
CX496	Wujing 15	GJ-tmp	China	0.769974	0.769178	94	99	L3	Yes
CX497	Wuyunjing 21	GJ-tmp	China	0.810535	0.935311	72	87	L1	Yes	Yes
CX498	Huajing 6	GJ-tmp	China	0.892521	0.827646	84	89	L1	Yes
CX499	Nanjing 44	GJ-tmp	China	0.681895	0.501628	95	105	L5	Yes	Yes
CX5	108S	XI	China	0.221266	0.132726	118	122	L7	Yes
CX50	Aizidao	XI	China	0.180531	0.0708419	114	117	L7
CX500	Wuyunjing 14	GJ-tmp	China	0.716865	0.77304	94	103	L3	Yes
CX501	Xudao 5	GJ-tmp	China	0.847421	0.888834	85	85	L1	Yes	Yes
CX502	Lianjing 4	GJ-tmp	China	0.804912	0.823089	84	85	L1	Yes
CX503	Changnongjing 5	GJ-tmp	China	0.633381	0.678462	99	105	L3	Yes
CX506	Xianxiaozhan	XI	China	0.643502	0.610154	106	109	L3
CX507	Fenghuazhan	XI	China	0.328786	0.0344585	103	108	L7	Yes
CX508	Qilisimiao	XI	China	0.333496	0.132701	103	108	L7	Yes
CX509	Zhenguiai 1	XI	China	0.197149	0.360865	109	110	L7	Yes
CX51	Babaomi	XI	China	0.291177	0.385479	104	122	L7	Yes
CX510	Guinongzhan	XI	China	0.332386	0.360456	103	112	L7	Yes
CX511	Hemeizhan	XI	China	0.144337	0.184365	102	108	L7	Yes
CX512	Yuxiangyouzhan	XI	China	0.294716	0.260121	103	107	L7	Yes
CX513	Yuejingsimiao 2	XI	China	0.659185	0.570775	108	118	L3	Yes
CX514	Yesizhan	XI	China	0.791596	0.911608	98	103	L1	Yes
CX515	Guihuazhan	XI	China	0.513944	0.520414	103	107	L5	Yes
CX516	Youzhan 8	XI	China	0.220913	0.137195	103	109	L7	Yes
CX517	Dongnong 428	GJ-tmp	China	0.874054	0.904811	63	71	L1	Yes	Yes
CX518	Kendao 12	GJ-tmp	China	0.908383	0.783951	60	65	L1	Yes
CX519	Kenjiandao 6	GJ-tmp	China	0.860805	0.9279	59	65	L1	Yes	Yes
CX52	Diandun 502	XI	China	0.375869	0.216898	106	112	L7
CX521	Longjing 20	GJ-tmp	China	0.931826	0.785294	63	70	L1	Yes
CX522	Longjing 21	GJ-tmp	China	0.892026	0.880641	44	61	L1	Yes	Yes
CX523	Longjing 24	GJ-tmp	China	0.838362	0.851074	56	59	L1	Yes
CX524	Longjing 26	GJ-tmp	China	0.828161	0.850924	57	59	L1	Yes
CX525	Sanjiang 1	GJ-tmp	China	0.947301	0.949501	57	59	L1	Yes	Yes
CX526	Shong01-173	GJ-tmp	China	0.719653	0.649758	68	69	L3	Yes
CX527	Shongjing 10	GJ-tmp	China	0.895479	0.776004	61	65	L1	Yes
CX529	Suijing 10	GJ-tmp	China	0.91013	0.947242	43	60	L1	Yes	Yes
CX53	Jiangxisimiao	XI	China	0.0586161	0.300312	104	104	L7	Yes
CX531	Suijing 7	GJ-tmp	China	0.7226	0.893096	65		L1	Yes
CX532	Suijing 8	GJ-tmp	China	0.887152	0.933271	58	65	L1	Yes	Yes
CX533	Suijing 9	GJ-tmp	China	0.9339	0.944643	59	61	L1	Yes	Yes
CX534	Tongnian 1	GJ-tmp	China	0.750616	0.859416	75	78	L1	Yes
CX535	Fuyuan 4	GJ-tmp	China	0.91315	0.891421	71	72	L1	Yes	Yes
CX536	Tonghe 832	GJ-tmp	China	0.794621	0.781481	68	69	L3	Yes
CX537	Xiangwanxian 11	XI	China	0.655893	0.490323	105	107	L5	Yes
CX538	Xiangwanxian 13	XI	China	0.490856	0.462622	108	110	L5	Yes
CX539	Xiangzaoxian 24	XI	China	0.892839	0.747923	59	69	L1	Yes
CX54	Linxitangdao	XI	China	0.0465207	0.037988	103	120	L9	Yes
CX540	Xiangzaoxian 31	XI	China	0.765902	0.716947	67	75	L3	Yes
CX541	Xiangzaoxian 45	XI	China	0.740568	0.561122	44	61	L3	Yes
CX545	Xiushui 128	GJ-tmp	China	0.852858	0.713223	97	99	L3	Yes
CX546	Zhonghua 11	GJ-tmp	China	0.820096	0.879611	76	77	L1	Yes
CX547	Zhejing 22	GJ-tmp	China	0.821281	0.750694	108	112	L3	Yes
CX55	Pengshantieganzhan	XI	China	0.550142	0.533678	99	103	L5	Yes
CX552	Jia 33	GJ-tmp	China	0.921367	0.721645	92	99	L1	Yes
CX553	Lianjing 6	GJ-tmp	China	0.892756	0.67154	72	81	L3	Yes
CX554	Jinzao 47	XI	China	0.877621	0.867634	67	67	L1	Yes
CX555	Liaojing 294	GJ-tmp	China	0.926695	0.923747	83	84	L1	Yes	Yes
CX556	Liaojing 454	GJ-tmp	China	0.907687	0.827064	78	78	L1	Yes	Yes
CX557	Liaojing 9	GJ-tmp	China	0.900391	0.795175	79	85	L1	Yes
CX558	Yanfeng 47	GJ-tmp	China	0.864467	0.565871	75	79	L3	Yes
CX559	Quanzhen 10	XI	China	0.791613	0.691969	73	85	L3
CX57	Zhongchao 123	GJ-tmp	China	0.808846	0.579221	91	108	L3	Yes
CX58	Giza159	GJ-tmp	Egypt	0.8835	0.718503	105	106	L1	Yes
CX6	C418	GJ-tmp	China	0.714943	0.848579	95	103	L3	Yes
CX60	Basmati	XI	India	0.679213	0.72002	108	120	L3
CX64	IRAT 352	XI	Brazil	0.0204172	0.0623683	118	124	L9
CX65	Domsiah	Aro	Iran	0.195093	0.010626	102	103	L7
CX66	Tarom molaii	Aro	Iran	0.13008	0.0133333	103	110	L9
CX67	Binam	GJ-tmp	Iran	0.194819	0.023067	97	103	L7
CX68	MR106	XI	Malaysia	0.0218535	0.0133289	149		L9
CX70	Seberang	XI	Malaysia	0.514471	0.686829	134	136	L3
CX72	Basmati 385	Aro	Pakistan	0.033005	0.201821	114		L7
CX73	IR6	XI	Philippines	0.129084	0.0520107	104	118	L9
CX74	JP5	GJ-tmp	Pakistan	0.781525	0.674925	87	89	L3	Yes
CX75	At354	XI	Sri Lanka	0.0888413	0.217849	120	126	L7
CX76	BG304	XI	Sri Lanka	0.77788	0.624503	93	101	L3
CX77	Lemont	GJ-tmp	United States of America	0.346088	0.230126	103	103	L7		Yes
CX78	M401	GJ-tmp	United States of America	0.655536	0.703344	83	96	L3	Yes
CX79	Cs94	XI	Vietnam	0.0453764	0.0750975	99	108	L9
CX80	OM1706	XI	Vietnam	0.362705	0.442366	99	103	L5
CX82	X21	XI	Vietnam	0.394671	0.716052	103	106	L5
CX83	X22	XI	Vietnam	0.449176	0.654118	103	120	L5
CX84	X23	XI	Vietnam	0.507102	0.388009	114		L5
CX85	C71	XI	Vietnam	0.181563	0.0227273	104	122	L7
CX86	C 70	XI	Vietnam	0.857299	0.790826	108	110	L1
CX87	Q 5	XI	Vietnam	0.885077	0.74662	109	110	L1
CX89	M 202	XI	United States of America	0.302782	0.163922	102	108	L7
CX9	Fengaizhan	XI	China	0.45045	0.304044	103	120	L7	Yes
CX90	Chhomromg	XI	Nepal	0.086533	0.0852929	110	112	L9
CX91	Govind	XI	India	0.062295	0.0698862	120	127	L9
CX92	UPR 191-66	XI	India	0.571055	0.55407	95	97	L5
CX93	TGMS 29	XI	India	0.574326	0.157059	112	114	L7
CX96	Ajaya	XI	India	0.0202703	0.0863435	104	122	L9
CX97	Budda	XI	India	0.175993		122		L7
XI, Xian (indica)
GJ-tmp, temperate Geng (japonica)
GJ-trp, tropical Geng (japonica)

## Sheet: Table S2
Table S2 The 155 accessions in Panel 2 evaluated under artificial cold stress in deep water
Accesssion	Variety name	Subspecies	Origin	Relative seed-setting rate	Haplotype-level associaiton analysis	Haplotype and distribution analysis of Ctb1	Haplotype and distribution analysis of OsAPX1	Combined haplotype and distribution analysis	CTB4a	Ctb1	bZIP73	OsAPX1
CH1305	Nipponbare	GJ-tmp	Japan	0.374137	Yes	Yes	Yes	Yes	-	+	+	+
CH1003	Heibiao	GJ-tmp	North Korea	0.839286	Yes	Yes	Yes	Yes	+	+	+	+
CH1005	Zaoshengbai	GJ-tmp	Japan	0.783242	Yes	Yes	Yes	Yes	+	+	+	+
CH1008	Qiuguangtengxi 104	GJ-tmp	Japan	0.675358	Yes	Yes	Yes	Yes	-	+	+	+
CH1009	Banjitsu	GJ-tmp	Japan	0.774333	Yes	Yes	Yes	Yes	-	+	+	+
CH1015	Lua Som	XI	Vietnam	0.872842	Yes	Yes	Yes	Yes	-	-	-	-
CH1016	Malaihong	XI	Malaysia	0.841009				Yes	-	-	-	-
CH1017	Co 22	XI	India		Yes	Yes	Yes	Yes	-	-	-	-
CH1019	Sililanka 1	XI	Sri Lanka	0.594947	Yes	Yes	Yes	Yes	-	-	-	-
CH1021	Wuziluosi 215	GJ-tmp	Russia	0.818251	Yes	Yes	Yes	Yes	-	-	+	+
CH1022	Kaha Mu	XI	Romania	0.719639				Yes	-	-	-	-
CH1023	Aomierte 168	GJ-tmp	Hungary	0.825568	Yes	Yes	Yes	Yes	+	+	+	+
CH1024	Arditsone	GJ-tmp	Bulgaria	0.833507	Yes	Yes	Yes	Yes	-	+	+	+
CH1032	Gaoliqiu	GJ-tmp	North Korea	0.906515	Yes	Yes	Yes	Yes	+	+	+	+
CH1034	Kularb Deang	XI	Thailand	0.67171	Yes	Yes	Yes	Yes	-	-	-	-
CH1041	IR 10179-23-1-3	XI	Philippines	0.1	Yes	Yes	Yes	Yes	-	-	-	-
CH1044	Dumai	XI	India	0.858288	Yes	Yes	Yes	Yes	-	-	-	-
CH1054	Aerbaniyazhong	GJ-tmp	Albania	0.761175	Yes	Yes	Yes	Yes	-	+	+	+
CH1056	American Rice	XI	United States of America	0.271175				Yes	-	-	-	-
CH1059	Jijucas Claro	GJ-tmp	Brazil	0.773854	Yes	Yes	Yes	Yes	+	+	+	+
CH1060	Nanoay P.A	GJ-tmp	Argentina	0.674128	Yes	Yes	Yes	Yes	-	+	+	+
CH1062	IRAT 10	XI	Cote d'Ivoire	0.340462	Yes	Yes	Yes	Yes	-	-	-	-
CH1063	K 24	XI	Uganda	0.795855	Yes	Yes	Yes	Yes	-	-	-	-
CH1068	Santiannuo	XI	Japan	0.165789	Yes	Yes	Yes	Yes	-	+	+	+
CH1070	Miyagika	GJ-tmp	Japan	0.723144	Yes	Yes	Yes	Yes	-	-	+	+
CH1071	Akita Komachi	GJ-tmp	Japan	0.414656	Yes	Yes	Yes	Yes	-	-	+	+
CH1072	Jinbu 8 (Jinbubyeo 8)	GJ-tmp	Korea	0.862162	Yes	Yes	Yes	Yes	-	-	+	+
CH1077	Jhar Dhan 13	Aus	Nepal	0.763016	Yes	Yes	Yes	Yes	-	+	-	-
CH1082	GZ1368-5-4	XI	Egypt	0.396151	Yes	Yes	Yes	Yes	-	-	-	-
CH1087	J 34	XI	Madgascar	0.650052	Yes	Yes	Yes	Yes	-	-	-	-
CH1090	80A97Yr303-304-1-3	GJ-tmp	Australia	0.888667	Yes	Yes	Yes	Yes	-	-	+	+
CH1091	80050Yr72136-43	GJ-trp	Australia	0.194933	Yes	Yes	Yes	Yes	-	-	+	+
CH1092	YR 196	GJ-tmp	Australia	0.628651	Yes	Yes	Yes	Yes	-	-	+	+
CH1099	Erjiunan 1	XI	China	0.133597	Yes	Yes	Yes	Yes	-	-	-	-
CH1100	Nanjing 11	XI	China	0.698507	Yes	Yes	Yes	Yes	-	-	-	-
CH1101	Aijiaonante	XI	China	0.856098	Yes	Yes	Yes	Yes	-	-	-	-
CH1102	Gaungluai 4	XI	China	0.880144	Yes	Yes	Yes	Yes	-	-	-	-
CH1103	Nantehao	XI	China	0.840249	Yes	Yes	Yes	Yes	-	-	-	-
CH1104	Guichao 2	XI	China	0.880769	Yes	Yes	Yes	Yes	-	-	-	-
CH1110	Huangsiguizhan	XI	China	0.93478	Yes	Yes	Yes	Yes	-	-	-	-
CH1118	Gaoyangdiandaodahongmang	GJ-tmp	China	0.774821	Yes	Yes	Yes	Yes	+	-	+	+
CH1119	Dandongludao	GJ-tmp	China	0.951865	Yes	Yes	Yes	Yes	+	+	+	+
CH1120	Laoguangtou 83	GJ-tmp	China	0.898069	Yes	Yes	Yes	Yes	+	+	+	+
CH1122	Muxiqiu	GJ-tmp	China	0.957526	Yes	Yes	Yes	Yes	-	-	+	+
CH1126	Qiuqianbai	XI	China	0.475703	Yes	Yes	Yes	Yes	-	-	-	-
CH1129	Taishannuo	XI	China	0.595396	Yes	Yes	Yes	Yes	-	-	-	-
CH1137	Esiniu	XI	China	0.608826	Yes	Yes	Yes	Yes	-	-	-	-
CH1141	Heidu 4	XI	China	0.512764	Yes	Yes	Yes	Yes	-	-	-	-
CH1145	Dongtingwanxian	XI	China	0.506953	Yes	Yes	Yes	Yes	-	-	-	-
CH1148	Bawangbian 1	GJ-tmp	China	0.825371	Yes	Yes	Yes	Yes	-	-	-	-
CH1149	Xugunuo	XI	China	0.587517	Yes	Yes	Yes	Yes	-	-	-	-
CH1150	Muguanuo	GJ-tmp	China	0.422613	Yes	Yes	Yes	Yes	-	+	+	+
CH1155	Zhongnong 4	XI	China	0.562237	Yes	Yes	Yes	Yes	-	-	-	-
CH1158	San**Qishiluo	XI	China	0.306537				Yes	-	-	-	-
CH1159	Qitoubaigu	XI	China	0.186493				Yes	-	-	-	-
CH1164	Gongju 73	XI	China	0.699481	Yes	Yes	Yes	Yes	-	-	-	-
CH1165	Qitougu	XI	China	0.725111	Yes	Yes	Yes
CH1166	Zinuo	XI	China	0.485769	Yes	Yes	Yes	Yes	-	+	-	-
CH1170	Jixuenuo	XI	China	0.795949	Yes	Yes	Yes	Yes	-	-	-	-
CH1185	Laohongdao	GJ-tmp	China	0.464791	Yes	Yes	Yes	Yes	-	+	+	+
CH1204	Liusha 1	XI	China	0.793741	Yes	Yes	Yes	Yes	-	-	-	-
CH1208	Chengduai 3	XI	China	0.245032	Yes	Yes	Yes	Yes	-	-	-	-
CH1209	Aimakang	XI	China	0.736381	Yes	Yes	Yes	Yes	-	-	-	-
CH1210	Shufeng 101	XI	China	0.692138	Yes	Yes	Yes	Yes	-	-	-	-
CH1214	Guangluai 15-1	XI	China	0.839563	Yes	Yes	Yes	Yes	-	-	-	-
CH1215	Hongwan 1	XI	China	0.530202	Yes	Yes	Yes	Yes	-	-	-	-
CH1219	Luke 3	XI	China	0.80906	Yes	Yes	Yes	Yes	-	-	-	-
CH1223	Liaojing 287	GJ-tmp	China	0.737847	Yes	Yes	Yes	Yes	-	-	+	+
CH1224	Zaoshuxianghei	XI	China	0.838761	Yes	Yes	Yes	Yes	-	-	-	-
CH1227	Xiangwanxian 3	XI	China	0.653065	Yes	Yes	Yes	Yes	-	-	-	-
CH1229	Zaoxian 240	XI	China	0.674742	Yes	Yes	Yes	Yes	-	-	-	-
CH1230	Dangyu 5	XI	China	0.654084	Yes	Yes	Yes	Yes	-	-	-	-
CH1234	Wanlixian	XI	China	0.694916	Yes	Yes	Yes	Yes	-	-	-	-
CH1242	80 B	XI	Philippines	0.706439	Yes	Yes	Yes	Yes	-	-	-	-
CH1245	IR661-1	XI	Philippines	0.239685	Yes	Yes	Yes	Yes	-	-	-	-
CH1246	Pei C 122	XI	China	0.79632	Yes	Yes	Yes
CH1247	Jing 7623	GJ-tmp	China	0.58091	Yes	Yes	Yes	Yes	-	-	+	+
CH1248	Ninghui 21	GJ-tmp	China	0.558913	Yes	Yes	Yes	Yes	-	-	-	-
CH1249	27760	GJ-tmp	China	0.517069	Yes	Yes	Yes	Yes	-	-	+	+
CH1250	Huhui 628	GJ-tmp	China	0.598927	Yes	Yes	Yes	Yes	-	+	+	+
CH1251	Teqingxuanhui	XI	China	0.0913462	Yes	Yes	Yes	Yes	-	-	-	-
CH1255	Baikehanhe	XI	China	0.551846	Yes	Yes	Yes	Yes	-	-	-	-
CH1265	L 301B	XI	China	0.824544				Yes	-	-	-	-
CH1267	Jinnante 43B	XI	China	0.775361	Yes	Yes	Yes	Yes	-	-	-	-
CH1269	Qingsiai 16B	XI	China	0.47485				Yes	-	-	-	-
CH1274	Liming B	GJ-tmp	China	0.667186	Yes	Yes	Yes	Yes	-	-	+	+
CH1276	Baoxie7B	XI	China	0.726136	Yes	Yes	Yes	Yes	-	-	-	-
CH1277	GZhenshan 97B	XI	China	0.83314				Yes	-	-	-	-
CH1278	88 B	XI	China	0.351753	Yes	Yes	Yes	Yes	-	-	-	-
CH1283	Taizhong 65/taizhongHR539	XI	China	0.747543	Yes	Yes	Yes	Yes	-	-	-	-
CH1284	Taizhongzailai 1/taizhong65	XI	China	0.837604	Yes	Yes	Yes	Yes	-	-	-	-
CH1289	Yelicanghua	GJ-tmp	China	0.622467	Yes	Yes	Yes	Yes	-	+	+	+
CH1291	Baigedao	GJ-tmp	China	0.0377268	Yes	Yes	Yes	Yes	-	-	+	+
CH1293	Liushizao	XI	China	0.744785	Yes	Yes	Yes	Yes	-	-	-	-
CH1297	Qing Ke	Aus	China	0.584256	Yes	Yes	Yes	Yes	-	+	-	-
CH1001	Jianghuarice	GJ-tmp	North Korea	0.872335	Yes	Yes	Yes	Yes	-	-	+	+
CH1002	Jogi Cheongjin	GJ-tmp	North Korea	0.780117	Yes	Yes	Yes	Yes	+	-	+	+
CH1006	Takehara	GJ-tmp	Japan	0.783896	Yes	Yes	Yes	Yes	+	+	+	+
CH1010	Wairikuu	GJ-tmp	Japan	0.8121	Yes	Yes	Yes	Yes	-	+	+	+
CH1020	Krasnyy 90 (Red 90)	GJ-tmp	Russia	0.840085	Yes	Yes	Yes	Yes	-	-	+	+
CH1026	Frutta Pro	GJ-tmp	Italy	0.833866	Yes	Yes	Yes	Yes	-	-	+	+
CH1055	Crodo B	GJ-tmp	France	0.763829	Yes	Yes	Yes	Yes	+	+	+	+
CH1057	P1790-5-1M-4-5M-1B-3M-B	XI	Columbia	0.187635	Yes	Yes	Yes	Yes	-	-	-	-
CH1064	71011	XI	Australia	0.638155				Yes	-	-	-	-
CH1069	Akage	GJ-tmp	Japan	0.810004	Yes	Yes	Yes	Yes	-	-	+	+
CH1073	Toyohatamochi	GJ-tmp	Japan	0.937047	Yes	Yes	Yes	Yes	-	-	+	+
CH1074	Chanh 148	XI	Vietnam	0.00694444
CH1083	IRAT 36	GJ-trp	Cote d'Ivoire	0.711041				Yes	-	-	+	+
CH1088	80A60Yr71009-1-5	GJ-tmp	Australia	0.615801	Yes	Yes	Yes	Yes	-	-	+	+
CH1105	Taitung_Upland 328	GJ-tmp	China	0.336323	Yes	Yes	Yes	Yes	+	-	+	+
CH1106	Taizhongxianxuan 220	XI	China	0.516601	Yes	Yes	Yes	Yes	-	-	-	-
CH1107	Jiefangxian	XI	China	0.682699	Yes	Yes	Yes
CH1114	Baoxie 123B	XI	China	0.918254				Yes	-	-	-	-
CH1117	Longhuamaohulu	GJ-tmp	China	0.929533	Yes	Yes	Yes	Yes	+	+	+	+
CH1125	Cunsanli	GJ-tmp	China	0.709126	Yes	Yes	Yes	Yes	-	+	+	+
CH1133	Lucaihao	XI	China	0.582437	Yes	Yes	Yes	Yes	-	-	-	-
CH1146	Liuyezhan	XI	China	0.675196	Yes	Yes	Yes	Yes	-	-	-	-
CH1147	Xuanenchangtanqingzhan	XI	China	0.843929	Yes	Yes	Yes	Yes	-	-	-	-
CH1152	Hanmadao4	XI	China	0.870961	Yes	Yes	Yes	Yes	-	+	-	-
CH1156	Honggu	XI	China	0.586142	Yes	Yes	Yes	Yes	-	-	-	-
CH1163	Wuzidui	GJ-tmp	China	0.712147				Yes	+	-	+	+
CH1171	Fanhaopi	XI	China	0.819055	Yes	Yes	Yes	Yes	-	+	-	-
CH1173	Beizinuo	XI	China	0.496719	Yes	Yes	Yes	Yes	-	-	-	-
CH1180	Cungunuo	GJ-tmp	China	0.848024	Yes	Yes	Yes	Yes	-	+	+	+
CH1181	Youzhan	XI	China	0.662032	Yes	Yes	Yes	Yes	-	-	-	-
CH1220	Aituogu 151	XI	China	0.541118	Yes	Yes	Yes	Yes	-	+	-	-
CH1221	Zhonghua 8	GJ-tmp	China	0.902238	Yes	Yes	Yes	Yes	+	+	+	+
CH1222	Jindao 1	GJ-tmp	China	0.930949	Yes	Yes	Yes	Yes	+	+	+	+
CH1244	Gui 630	XI	China	0.5887	Yes	Yes	Yes	Yes	-	-	-	-
CH1256	Xiangdao	XI	China	0.855786	Yes	Yes	Yes
CH1262	Jinnante B	XI	China	0.673159	Yes	Yes	Yes	Yes	-	-	-	-
CH1263	Zhuzhen B	XI	China	0.78	Yes	Yes	Yes	Yes	-	-	-	-
CH1266	Annongwanjing B	GJ-tmp	China	0.105802	Yes	Yes	Yes	Yes	-	-	+	+
CH1271	Xiangai B	XI	China	0.0634252	Yes	Yes	Yes	Yes	-	+	-	-
CH1272	Jiangnongzao 1 B	XI	China	0.834156	Yes	Yes	Yes	Yes	-	-	-	-
CH1273	Jinghu3 B	XI	China	0.736625	Yes	Yes	Yes	Yes	-	-	-	-
CH1275	Dianrui 409B	XI	China	0.505156	Yes	Yes	Yes	Yes	-	-	-	-
CH1281	Xingguo	GJ-tmp	China	0.750047	Yes	Yes	Yes	Yes	-	-	+	+
CH1282	Leihuozhan	XI	China	0.492857	Yes	Yes	Yes	Yes	-	+	-	-
CH1285	Mamagu	XI	China	0.0762023	Yes	Yes	Yes
CH1286	Meihuanuo	XI	China	0.43769	Yes	Yes	Yes	Yes	-	+	-	-
CH1290	Weiguo	GJ-tmp	China	0.74444	Yes	Yes	Yes	Yes	-	-	+	+
CH1294	Sanbaili	XI	China	0.822664	Yes	Yes	Yes
CH1296	Haomake/K	GJ-tmp	China	0.499358	Yes	Yes	Yes	Yes	-	+	+	+
CH1302	Koshifu	GJ-tmp	Japan	0.801573	Yes	Yes	Yes	Yes	-	+	+	+
CH1084		GJ-trp	Ivory Coast	0.792545
CH1178	Maweizhan	XI	China	0.871925
CH1052		XI	Pakistan	0.286944
CH1154	Nantiangangjiu	GJ-tmp	China	0.65757
CH1089		GJ-tmp	Australia	0.663785
CH1301	IRAT 109	GJ-trp	East Africa	0.00323761
CH1303	Haogelao	GJ-trp	China	0.752373
CH1160	Benbanggu	GJ-tmp	China	0.330697
CH1157	Sankecun	XI	China	0.541976
CH1121	Baimaodao	GJ-tmp	China	0.377393
XI, Xian (indica)
GJ-tmp, temperate Geng (japonica)
GJ-trp, tropical Geng (japonica)
'+' and '-' represent favorable and inferior alleles respectively

## Sheet: Table S3
Table S3 Statistics of the seed-setting rates of accessions used in this study
Panels	Cold treatment methods	Subspecies	No. of accessions	Mean±SD	Minimum	Maximum	Coefficient of Variation	Kolmogorov-Smirnov
								Z	P-value（two-tailed）
Panel 1	Cold-stress in higher-altitude area	full	522	0.522±0.29	0.014	0.948	0.55	2.5	7.24e-06
		Xian	326	0.424±0.27	0.014	0.92	0.64	1.98	0.00077
		Geng	196	0.686±0.24	0.03	0.948	0.35	2.41	1.82e-05
Panel 2	Cold-stress in deep cold water	full	155	0.628±0.228	0.063	0.957	0.363	1.46	0.029
		Xian	92	0.61±0.22	0.063	0.935	0.361	1.03	0.242
		Geng	63	0.683±0.199	0.106	0.958	0.291	1.23	0.098

## Sheet: Table S4
Table S4 Selected rice germplasms from level 1 with strong cold tolerance at the reproductive stage
Variety name	Subspecies	Origin	Seed-setting rate
			I	II
Sanjiang 1	GJ-tmp	Heilongjiang Province	0.947301	0.949501
Suijing 9	GJ-tmp	Heilongjiang Province	0.9339	0.944643
Nonglinnuo	GJ-tmp	China	0.902665	0.970687
Daseos ssal	GJ-tmp	Korea	0.944943	0.919507
Suijing 10	GJ-tmp	Heilongjiang Province	0.91013	0.947242
Xingguo	GJ-tmp	Jilin province	0.932809	0.924489
Weiguo	GJ-tmp	Liaoning province	0.919771	0.933101
Liaojing 294	GJ-tmp	Liaoning province	0.926695	0.923747
YF 30	GJ-tmp	China	0.967289	0.883034
Yundao 1	GJ-tmp	Yunnan Province	0.92	0.93
Jinbu 8 (Jinbubyeo 8)	GJ-tmp	Korea	0.946315	0.900243
Jiafuzhan	XI	Fujian Province	0.912446	0.918535
Dongtingwanxian	XI	Hubei Province	0.912605	0.917477
Xiushui 115	GJ-tmp	Zhejiang Province	0.891996	0.933016
Suijing 3	GJ-tmp	Heilongjiang Province	0.937426	0.88522
Suijing 8	GJ-tmp	Heilongjiang Province	0.887152	0.933271
XI, Xian (indica)
GJ-tmp, temperate Geng (japonica)

## Sheet: Table S5
Table S5 LD decay of different association populations
Population	r2 ( Decay to half of the maximum )	LD decay distance（kb）
DW-full	0.304	723
HAA-full	0.261	434.7
HAA-Geng	0.303	161.2
HAA-Xian	0.22	48.7
HAA-7d-group 1	0.236	172.3
HAA-7d-group 2	0.234	164.8
HAA-7d-group 3	0.23	117.7
HAA-7d-group 4	0.234	85.1
HAA-5d-group 5	0.236	183.9
HAA-5d-group 6	0.235	177.4
HAA-5d-group 7	0.232	92.7
HAA-5d-group 8	0.234	106.1

## Sheet: Table S6
Table S6 Information of the loci associated with cold tolerance at the reproductive stage identified by GWAS in different association populations
QTL name	Population	Lead SNP	Chromosome	Position	Local LD interval	P value	R2(%)	Reported QTLs
qCTB1a	HAA-XI	Chr1_1728729	1	1728729	1680029～1777429	4.46574e-05	0.039276	qRCT1b,qCT-1
	HAA-7d-group 4	Chr1_1752379	1	1752379	1667279～1837479	9.89795e-06	0.168203	qRCT1b,qCT-1
	HAA-full	Chr1_1753051	1	1753051	1318351～2187751	4.40958e-06	0.0236331	qRCT1b,qCT-1
qCTB1b	DW-full	Chr1_4004916	1	4004916	3281916～4727916	6.04301e-06	0.171481	qCT-1
	HAA-7d-group 4	Chr1_4301920	1	4301920	4216820～4387020	3.56084e-05	0.145526	qCT-1
qCTB1c	HAA-7d-group 4	Chr1_6623743	1	6623743	6538643～6708843	5.27509e-06	0.179583	qCTB1
qCTB1d	HAA-GJ	Chr1_7109352	1	7109352	6948152～7270552	5.42965e-06	0.0574397	qCTB1
	DW-full	Chr1_7439634	1	7439634	6716634～8162634	9.83826e-05	0.111304	qCTB1
qCTB1e	HAA-full	Chr1_11919423	1	11919423	11484723～12354123	3.61298e-06	0.02407
	HAA-5d-group 7	Chr1_11972572	1	11972572	11879872～12065272	3.1091e-05	0.134792
qCTB1f	HAA-XI	Chr1_12188562	1	12188562	12139862～12237262	2.59005e-06	0.0525176
qCTB1g	HAA-7d-group 3	Chr1_13222657	1	13222657	13104957～13340357	1.67077e-05	0.118813
	HAA-XI	Chr1_13232527	1	13232527	13183827～13281227	2.5771e-05	0.0418033
qCTB1h	HAA-7d-group 4	Chr1_13783107	1	13783107	13698007～13868207	3.27481e-05	0.14699
qCTB1i	HAA-7d-group 4	Chr1_18529537	1	18529537	18444437～18614637	2.71894e-05	0.150251
qCTB1j	HAA-7d-group 3	Chr1_19202940	1	19202940	19085240～19320640	1.49522e-05	0.120264
	HAA-5d-group 7	Chr1_19202940	1	19202940	19110240～19295640	2.01718e-05	0.141712
qCTB1k	HAA-5d-group 8	Chr1_22241911	1	22241911	22135811～22348011	2.07679e-05	0.157403
qCTB1l	HAA-7d-group 1	Chr1_22968098	1	22968098	22795798～23140398	4.20608e-05	0.081631
qCTB1m	HAA-XI	Chr1_26102997	1	26102997	26054297～26151697	2.08942e-05	0.0427715
	DW-full	Chr1_26437994	1	26437994	25714994～27160994	2.57059e-05	0.153276
qCTB1n	HAA-GJ	Chr1_28143337	1	28143337	27982137～28304537	5.25301e-05	0.0449272
qCTB1o	HAA-7d-group 4	Chr1_32984542	1	32984542	32899442～33069642	9.9508e-06	0.168107
qCTB1p	HAA-7d-group 4	Chr1_34700925	1	34700925	34615825～34786025	1.80316e-05	0.157499
qCTB1q	HAA-full	Chr1_39242177	1	39242177	38807477～39676877	7.95248e-06	0.022344
	HAA-7d-group 3	Chr1_39329859	1	39329859	39212159～39447559	2.12291e-05	0.115693
qCTB1r	HAA-5d-group 7	Chr1_39677114	1	39677114	39584414～39769814	2.14479e-05	0.140727
qCTB1s	HAA-7d-group 2	Chr1_39829083	1	39829083	39664283～39993883	3.16082e-06	0.115386
	HAA-5d-group 6	Chr1_39829083	1	39829083	39651683～40006483	5.05198e-06	0.14427
qCTB1t	HAA-7d-group 2	Chr1_40402573	1	40402573	40237773～40567373	4.46331e-07	0.136891
	HAA-5d-group 6	Chr1_40418255	1	40418255	40240855～40595655	9.53059e-06	0.135256
qCTB1t	HAA-full	Chr1_40554145	1	40554145	40119445～40988845	2.40738e-05	0.0199381
qCTB2a	HAA-7d-group 1	Chr2_828226	2	828226	655926～1000526	8.97148e-05	0.0743176
qCTB2b	HAA-7d-group 4	Chr2_4441831	2	4441831	4356731～4526931	5.44886e-05	0.138132
qCTB2c	HAA-7d-group 2	Chr2_5560738	2	5560738	5395938～5725538	1.76747e-05	0.0969657
	HAA-GJ	Chr2_5562260	2	5562260	5401060～5723460	3.86016e-05	0.0466021
qCTB2d	HAA-7d-group 3	Chr2_5732938	2	5732938	5615238～5850638	5.5669e-05	0.103274
qCTB2e	HAA-5d-group 5	Chr2_6831986	2	6831986	6648086～7015886	3.65359e-06	0.147983
qCTB2f	HAA-7d-group 3	Chr2_16938832	2	16938832	16821132～17056532	3.86223e-06	0.138187
qCTB2g	HAA-5d-group 8	Chr2_20420049	2	20420049	20313949～20526149	5.57234e-05	0.139882
qCTB2h	HAA-XI	Chr2_20702682	2	20702682	20653982～20751382	2.74053e-06	0.0522514
	HAA-full	Chr2_20709292	2	20709292	20274592～21143992	1.12119e-06	0.0266473
qCTB2i	HAA-7d-group 3	Chr2_24229572	2	24229572	24111872～24347272	3.88298e-05	0.107888
qCTB2j	HAA-7d-group 3	Chr2_24579859	2	24579859	24462159～24697559	6.5598e-05	0.101183
qCTB2k	HAA-7d-group 1	Chr2_25208384	2	25208384	25036084～25380684	2.17288e-05	0.088085
qCTB2l	HAA-5d-group 6	Chr2_27695985	2	27695985	27518585～27873385	1.06669e-05	0.133667
	HAA-7d-group 2	Chr2_27695986	2	27695986	27531186～27860786	1.83806e-05	0.0965522
qCTB2m	HAA-5d-group 8	Chr2_30573429	2	30573429	30467329～30679529	4.46695e-05	0.143773	qCTB2
qCTB2n	HAA-7d-group 3	Chr2_34854950	2	34854950	34737250～34972650	2.31027e-05	0.114595
qCTB2o	HAA-5d-group 8	Chr2_35112018	2	35112018	35005918～35218118	8.76227e-05	0.131977
	HAA-7d-group 4	Chr2_35132867	2	35132867	35047767～35217967	7.98529e-05	0.131551
qCTB3a	HAA-full	Chr3_1666247	3	1666247	1231547～2100947	5.54111e-06	0.0231331
	HAA-XI	Chr3_1840924	3	1840924	1792224～1889624	1.99389e-05	0.0429878
qCTB3b	HAA-full	Chr3_2973791	3	2973791	2539091～3408491	1.11808e-05	0.0216017
qCTB3c	HAA-7d-group 4	Chr3_5009131	3	5009131	4924031～5094231	2.09108e-05	0.154877
qCTB3d	DW-full	Chr3_11766251	3	11766251	11043251～12489251	5.85133e-06	0.155052	qRCTB3
qCTB3e	HAA-7d-group 3	Chr3_14022719	3	14022719	13905019～14140419	8.89222e-06	0.127094	qCTB3
qCTB3f	HAA-5d-group 5	Chr3_14430879	3	14430879	14246979～14614779	4.98826e-05	0.111183	qCTB3
qCTB3g	DW-full	Chr3_16914789	3	16914789	16191789～17637789	7.16646e-05	0.118548	qCTB3
qCTB3h	DW-full	Chr3_18106824	3	18106824	17383824～18829824	5.59304e-05	0.139024
qCTB3i	HAA-7d-group 1	Chr3_20763658	3	20763658	20591358～20935958	3.65921e-05	0.0829862
qCTB3j	DW-full	Chr3_23070663	3	23070663	22347663～23793663	9.79322e-06	0.1502
qCTB3k	DW-full	Chr3_26727585	3	26727585	26004585～27450585	5.46564e-05	0.11696
	HAA-5d-group 8	Chr3_27340864	3	27340864	27234764～27446964	1.74704e-05	0.160512
qCTB4a	HAA-5d-group 5	Chr4_65759	4	65759	0～249659	1.67561e-05	0.126305
qCTB4b	HAA-GJ	Chr4_817874	4	817874	656674～979074	3.96317e-07	0.0723474
qCTB4c	HAA-GJ	Chr4_1117586	4	1117586	956386～1278786	1.65999e-05	0.0512285
qCTB4d	HAA-7d-group 3	Chr4_2059260	4	2059260	1941560～2176960	5.38919e-05	0.103688	qCTB4-1,qCTB-4-1
	HAA-full	Chr4_2061244	4	2061244	1626544～2495944	9.37742e-06	0.0219847	qCTB4-1,qCTB-4-1
qCTB4e	HAA-GJ	Chr4_4912449	4	4912449	4751249～5073649	6.01414e-06	0.0568675
	HAA-7d-group 1	Chr4_5005293	4	5005293	4832993～5177593	8.87716e-06	0.0969442
qCTB4e	HAA-5d-group 5	Chr4_5005293	4	5005293	4821393～5189193	2.39297e-06	0.154121
qCTB4f	HAA-5d-group 5	Chr4_7824048	4	7824048	7640148～8007948	3.9302e-05	0.114458
qCTB4g	HAA-7d-group 1	Chr4_17369036	4	17369036	17196736～17541336	5.33212e-06	0.102045
qCTB4h	HAA-7d-group 4	Chr4_18277304	4	18277304	18192204～18362404	4.748e-06	0.181501
qCTB4i	HAA-5d-group 7	Chr4_19932979	4	19932979	19840279～20025679	3.51848e-05	0.132825	qCTB4
qCTB4j	HAA-full	Chr4_31900457	4	31900457	31465757～32335157	1.16727e-05	0.021508	qCTB4,qRCT4
	DW-full	Chr4_31929600	4	31929600	31206600～32652600	6.65918e-06	0.162301	qCTB4,qRCT4
qCTB4k	HAA-5d-group 6	Chr4_32680443	4	32680443	32503043～32857843	4.57212e-05	0.11342	qRCT4
qCTB5a	HAA-GJ	Chr5_968356	5	968356	807156～1129556	1.71387e-05	0.0510524
qCTB5b	DW-full	Chr5_1988354	5	1988354	1265354～2711354	3.44185e-06	0.172686
	HAA-7d-group 2	Chr5_2420415	5	2420415	2255615～2585215	8.77697e-07	0.129396
	HAA-5d-group 6	Chr5_2421426	5	2421426	2244026～2598826	5.40323e-05	0.111131
qCTB5c	HAA-7d-group 1	Chr5_2680213	5	2680213	2507913～2852513	3.29274e-05	0.084015
qCTB5d	HAA-5d-group 6	Chr5_3562908	5	3562908	3385508～3740308	1.99175e-05	0.124914
qCTB5e	DW-full	Chr5_6158569	5	6158569	5435569～6881569	2.6771e-05	0.13573
qCTB5f	HAA-XI	Chr5_7300253	5	7300253	7251553～7348953	2.42535e-05	0.0420831
	HAA-7d-group 4	Chr5_7320154	5	7320154	7235054～7405254	5.85345e-05	0.136894
	HAA-full	Chr5_7471663	5	7471663	7036963～7906363	1.09047e-06	0.0267087
qCTB5g	HAA-5d-group 7	Chr5_13954230	5	13954230	13861530～14046930	6.73943e-06	0.159535
qCTB5h	HAA-5d-group 7	Chr5_16511632	5	16511632	16418932～16604332	7.57831e-05	0.120745
	DW-full	Chr5_16885044	5	16885044	16162044～17608044	7.68648e-06	0.14544
qCTB5i	HAA-5d-group 8	Chr5_21096295	5	21096295	20990195～21202395	4.13191e-06	0.186896
qCTB5j	HAA-7d-group 4	Chr5_22644245	5	22644245	22559145～22729345	2.68621e-05	0.150464
	HAA-7d-group 1	Chr5_22684343	5	22684343	22512043～22856643	3.8453e-05	0.0825032
qCTB5j	HAA-5d-group 8	Chr5_22689559	5	22689559	22583459～22795659	2.40376e-05	0.154783
qCTB5k	HAA-5d-group 8	Chr5_23340518	5	23340518	23234418～23446618	2.39811e-05	0.154825
qCTB5l	HAA-7d-group 4	Chr5_23647351	5	23647351	23562251～23732451	3.55424e-05	0.145558
qCTB5m	HAA-7d-group 3	Chr5_24817618	5	24817618	24699918～24935318	6.10212e-05	0.102103
qCTB5n	HAA-5d-group 5	Chr5_26251953	5	26251953	26068053～26435853	1.22379e-05	0.130724	qCTB5-1
qCTB5o	HAA-5d-group 8	Chr5_28105958	5	28105958	27999858～28212058	1.09159e-05	0.169029	Ctb(t)，qCTB5, qCTB-5-2
qCTB5p	DW-full	Chr5_29581279	5	29581279	28858279～30304279	1.25327e-05	0.13823
qCTB6a	HAA-GJ	Chr6_1450319	6	1450319	1289119～1611519	3.03904e-05	0.0479075	qRCT6a
qCTB6b	HAA-5d-group 8	Chr6_2928178	6	2928178	2822078～3034278	6.3067e-05	0.137712	qRCT6a
	HAA-XI	Chr6_3000657	6	3000657	2951957～3049357	2.42388e-06	0.0528303	qRCT6a
	HAA-full	Chr6_3018800	6	3018800	2584100～3453500	3.41264e-06	0.0241951	qRCT6a
qCTB6c	DW-full	Chr6_4423099	6	4423099	3700099～5146099	2.91999e-05	0.138665
qCTB6d	HAA-7d-group 4	Chr6_10178858	6	10178858	10093758～10263958	3.50238e-05	0.145815
qCTB6e	HAA-5d-group 7	Chr6_10585256	6	10585256	10492556～10677956	2.10726e-05	0.14101
qCTB6f	HAA-5d-group 7	Chr6_11383154	6	11383154	11290454～11475854	6.69425e-05	0.122684
qCTB6g	HAA-7d-group 1	Chr6_14107690	6	14107690	13935390～14279990	3.38226e-05	0.0837533
qCTB6h	HAA-5d-group 7	Chr6_25463275	6	25463275	25370575～25555975	1.95835e-05	0.142188
qCTB6i	HAA-7d-group 3	Chr6_28042751	6	28042751	27925051～28160451	2.90208e-05	0.111641
qCTB6j	HAA-7d-group 2	Chr6_28228891	6	28228891	28064091～28393691	4.97834e-05	0.0861143
qCTB6k	HAA-5d-group 8	Chr6_28531766	6	28531766	28425666～28637866	4.47612e-05	0.143737
qCTB6l	HAA-7d-group 2	Chr6_29692439	6	29692439	29527639～29857239	9.73569e-06	0.103294
	HAA-5d-group 5	Chr6_29785397	6	29785397	29601497～29969297	7.21576e-05	0.106143
	HAA-7d-group 1	Chr6_29795177	6	29795177	29622877～29967477	4.37629e-05	0.0812457
qCTB6m	HAA-7d-group 1	Chr6_30047423	6	30047423	29875123～30219723	2.83972e-05	0.0854611
qCTB6n	HAA-7d-group 3	Chr6_30383963	6	30383963	30266263～30501663	4.77361e-06	0.135353
	HAA-5d-group 5	Chr6_30407295	6	30407295	30223395～30591195	3.69231e-05	0.115319
qCTB7a	HAA-7d-group 3	Chr7_3922142	7	3922142	3804442～4039842	5.04622e-05	0.104529
	HAA-5d-group 7	Chr7_3922142	7	3922142	3829442～4014842	1.58979e-05	0.145548
	HAA-full	Chr7_4292979	7	4292979	3858279～4727679	1.20714e-05	0.021435
qCTB7b	HAA-7d-group 2	Chr7_4719358	7	4719358	4554558～4884158	4.51621e-05	0.0871276
	HAA-5d-group 7	Chr7_4733262	7	4733262	4640562～4825962	2.42967e-05	0.138728
	HAA-7d-group 3	Chr7_4734386	7	4734386	4616686～4852086	1.83524e-05	0.117588
qCTB7c	HAA-5d-group 7	Chr7_10125156	7	10125156	10032456～10217856	2.6833e-05	0.13714	qPSSR-7
qCTB7d	HAA-5d-group 5	Chr7_16251395	7	16251395	16067495～16435295	1.6994e-05	0.126107
qCTB7e	HAA-7d-group 2	Chr7_17093916	7	17093916	16929116～17258716	8.64489e-06	0.104562
qCTB7f	HAA-7d-group 3	Chr7_18470399	7	18470399	18352699～18588099	9.35558e-05	0.096681
qCTB7g	HAA-7d-group 4	Chr7_19310704	7	19310704	19225604～19395804	2.21294e-05	0.153877
qCTB7h	DW-full	Chr7_19997884	7	19997884	19274884～20720884	3.10196e-05	0.130147	qSSR7
	HAA-5d-group 5	Chr7_20328221	7	20328221	20144321～20512121	3.34395e-05	0.116687	qSSR7
	HAA-7d-group 1	Chr7_20329124	7	20329124	20156824～20501424	5.50072e-06	0.101733	qSSR7
qCTB7i	DW-full	Chr7_23557965	7	23557965	22834965～24280965	3.6847e-06	0.153657	qSSR7,qRCT7,qCTB7
qCTB7j	HAA-full	Chr7_24262901	7	24262901	23828201～24697601	2.50874e-05	0.0198489	qSSR7,qRCT7
	HAA-5d-group 7	Chr7_24482336	7	24482336	24389636～24575036	8.8529e-05	0.118323	qSSR7,qRCT7
qCTB7k	HAA-7d-group 3	Chr7_29667151	7	29667151	29549451～29784851	1.10457e-05	0.124236
qCTB8a	HAA-5d-group 6	Chr8_4333003	8	4333003	4155603～4510403	1.50082e-05	0.128869
	HAA-7d-group 2	Chr8_4333108	8	4333108	4168308～4497908	1.55713e-05	0.0983055
qCTB8b	HAA-GJ	Chr8_5322316	8	5322316	5161116～5483516	1.30756e-05	0.0525469
qCTB8c	HAA-5d-group 8	Chr8_8020713	8	8020713	7914613～8126813	3.55435e-05	0.147816
qCTB8d	HAA-7d-group 4	Chr8_8611959	8	8611959	8526859～8697059	3.1088e-06	0.189262
qCTB8d	HAA-GJ	Chr8_8625698	8	8625698	8464498～8786898	6.64321e-06	0.0563115
qCTB8e	HAA-5d-group 8	Chr8_8873595	8	8873595	8767495～8979695	2.33223e-06	0.197587
	DW-full	Chr8_9018913	8	9018913	8295913～9741913	8.81654e-06	0.158634
qCTB8f	DW-full	Chr8_11631910	8	11631910	10908910～12354910	1.24278e-06	0.174495
qCTB8g	DW-full	Chr8_15007542	8	15007542	14284542～15730542	7.38751e-06	0.145697
qCTB8h	HAA-7d-group 1	Chr8_15875901	8	15875901	15703601～16048201	2.54783e-06	0.109507
	HAA-GJ	Chr8_15906610	8	15906610	15745410～16067810	1.34274e-06	0.0653358
qCTB8i	HAA-7d-group 3	Chr8_16034386	8	16034386	15916686～16152086	2.90389e-05	0.111633
qCTB8j	HAA-GJ	Chr8_16349538	8	16349538	16188338～16510738	2.46214e-07	0.0751112
qCTB8k	HAA-7d-group 1	Chr8_16740159	8	16740159	16567859～16912459	2.77897e-05	0.0856726
qCTB8l	HAA-7d-group 2	Chr8_16968484	8	16968484	16803684～17133284	6.35022e-05	0.0835899
qCTB8m	HAA-7d-group 3	Chr8_17170183	8	17170183	17052483～17287883	1.28258e-05	0.122273
	HAA-full	Chr8_17306867	8	17306867	16872167～17741567	3.02489e-06	0.02446
qCTB8n	HAA-7d-group 1	Chr8_18642474	8	18642474	18470174～18814774	9.37412e-05	0.0738967
qCTB8o	HAA-GJ	Chr8_19489139	8	19489139	19327939～19650339	2.4967e-07	0.07503
qCTB8p	HAA-7d-group 1	Chr8_20840462	8	20840462	20668162～21012762	3.0186e-05	0.0848638
	HAA-7d-group 3	Chr8_20929521	8	20929521	20811821～21047221	6.17176e-05	0.101959
qCTB9a	DW-full	Chr9_5144488	9	5144488	4421488～5867488	1.17613e-05	0.142977
qCTB9b	HAA-7d-group 3	Chr9_6903242	9	6903242	6785542～7020942	2.29323e-05	0.114691
	HAA-5d-group 7	Chr9_6924672	9	6924672	6831972～7017372	6.20082e-05	0.123883
qCTB9c	HAA-GJ	Chr9_10122976	9	10122976	9961776～10284176	4.7547e-06	0.0581837
qCTB9d	HAA-GJ	Chr9_10896939	9	10896939	10735739～11058139	1.26855e-05	0.0527146
qCTB9e	DW-full	Chr9_12017312	9	12017312	11294312～12740312	1.39067e-06	0.192339
	HAA-7d-group 3	Chr9_12625489	9	12625489	12507789～12743189	4.13922e-05	0.107067
qCTB9f	HAA-7d-group 4	Chr9_15975735	9	15975735	15890635～16060835	3.01446e-05	0.14844
qCTB9g	HAA-7d-group 3	Chr9_18925493	9	18925493	18807793～19043193	6.30356e-06	0.131651
qCTB9h	HAA-5d-group 8	Chr9_19137036	9	19137036	19030936～19243136	7.39036e-06	0.176158
qCTB9i	DW-full	Chr9_21131312	9	21131312	20408312～21854312	1.97126e-05	0.137494
qCTB10a	HAA-7d-group 1	Chr10_3715033	10	3715033	3542733～3887333	2.11172e-05	0.0883657
qCTB10b	HAA-GJ	Chr10_4734577	10	4734577	4573377～4895777	1.17688e-06	0.0660883
qCTB10c	HAA-7d-group 1	Chr10_6521407	10	6521407	6349107～6693707	1.04314e-05	0.095338	qCTB-10-2
	HAA-5d-group 5	Chr10_6521407	10	6521407	6337507～6705307	5.09328e-06	0.143199	qCTB-10-2
qCTB10d	HAA-5d-group 5	Chr10_7709763	10	7709763	7525863～7893663	3.39638e-06	0.149038	qRCT10,qCTB-10-2
qCTB10e	HAA-7d-group 1	Chr10_9414711	10	9414711	9242411～9587011	1.32113e-06	0.116213	qRCT10
qCTB10f	HAA-7d-group 1	Chr10_12535148	10	12535148	12362848～12707448	2.04693e-05	0.088672
qCTB10g	HAA-5d-group 7	Chr10_16615302	10	16615302	16522602～16708002	3.51578e-05	0.132837
	HAA-full	Chr10_16624638	10	16624638	16189938～17059338	1.31297e-06	0.0262983
qCTB10g	HAA-XI	Chr10_16685675	10	16685675	16636975～16734375	5.1894e-07	0.0601493
qCTB11a	DW-full	Chr11_4398533	11	4398533	3675533～5121533	2.49535e-05	0.168429
qCTB11b	HAA-GJ	Chr11_6515660	11	6515660	6354460～6676860	1.77903e-05	0.0508467
qCTB11c	HAA-7d-group 2	Chr11_7349814	11	7349814	7185014～7514614	4.17503e-05	0.0879458
qCTB11d	HAA-5d-group 8	Chr11_12699644	11	12699644	12593544～12805744	3.31085e-05	0.149075
qCTB11e	HAA-5d-group 8	Chr11_15057824	11	15057824	14951724～15163924	3.24941e-05	0.149408
qCTB11f	HAA-5d-group 8	Chr11_18621956	11	18621956	18515856～18728056	6.6329e-05	0.136829	qRCTB11
qCTB11g	HAA-7d-group 4	Chr11_21823496	11	21823496	21738396～21908596	1.58696e-05	0.159767	qCTB11
qCTB11h	HAA-7d-group 4	Chr11_23695259	11	23695259	23610159～23780359	8.05782e-05	0.131396
qCTB11i	HAA-5d-group 8	Chr11_24702161	11	24702161	24596061～24808261	9.36586e-05	0.13082
qCTB11j	HAA-7d-group 4	Chr11_24951238	11	24951238	24866138～25036338	2.63119e-06	0.192338
qCTB11k	HAA-GJ	Chr11_25113544	11	25113544	24952344～25274744	9.21845e-06	0.0544859
	HAA-7d-group 2	Chr11_25198402	11	25198402	25033602～25363202	8.12723e-05	0.0810412
qCTB11l	HAA-7d-group 1	Chr11_27468784	11	27468784	27296484～27641084	1.70323e-05	0.0904825
	HAA-GJ	Chr11_27596766	11	27596766	27435566～27757966	2.90095e-05	0.0481619
	DW-full	Chr11_27672953	11	27672953	26949953～28395953	4.74851e-05	0.127104
qCTB11m	HAA-7d-group 2	Chr11_28166122	11	28166122	28001322～28330922	2.72252e-05	0.0924172
qCTB11n	HAA-full	Chr11_28731116	11	28731116	28296416～29165816	9.32456e-06	0.021997
	HAA-XI	Chr11_28872813	11	28872813	28824113～28921513	4.50261e-06	0.0499174
qCTB12a	DW-full	Chr12_655335	12	655335	0～1378335	4.74161e-05	0.12785
qCTB12b	DW-full	Chr12_2439293	12	2439293	1716293～3162293	5.01608e-06	0.150298
qCTB12c	HAA-5d-group 7	Chr12_7712422	12	7712422	7619722～7805122	1.42628e-05	0.147303
qCTB12d	HAA-7d-group 3	Chr12_9787523	12	9787523	9669823～9905223	1.42298e-05	0.120912
	HAA-5d-group 7	Chr12_9787523	12	9787523	9694823～9880223	3.20684e-05	0.134299
qCTB12e	HAA-7d-group 4	Chr12_10430293	12	10430293	10345193～10515393	1.07373e-05	0.166742
qCTB12f	HAA-5d-group 7	Chr12_14204773	12	14204773	14112073～14297473	7.54814e-05	0.120807
qCTB12g	HAA-GJ	Chr12_17423935	12	17423935	17262735～17585135	1.71095e-05	0.0510618
	HAA-5d-group 6	Chr12_17445997	12	17445997	17268597～17623397	3.92657e-05	0.115512
qCTB12h	HAA-7d-group 2	Chr12_17635776	12	17635776	17470976～17800576	1.46367e-05	0.098961
qCTB12i	HAA-5d-group 7	Chr12_19460364	12	19460364	19367664～19553064	7.20384e-05	0.121536
qCTB12j	HAA-5d-group 6	Chr12_20026703	12	20026703	19849303～20204103	1.32562e-05	0.13061
qCTB12k	DW-full	Chr12_21749338	12	21749338	21026338～22472338	6.54187e-06	0.15535
qCTB12l	HAA-full	Chr12_24779375	12	24779375	24344675～25214075	4.12083e-05	0.0187783	qRCT12
	HAA-GJ	Chr12_24783688	12	24783688	24622488～24944888	2.07419e-06	0.0628629	qRCT12
R2(%), the phenotypic variation explained

## Sheet: Table S7
Table S7 Information of the loci overlapping with QTLs identified by linkage analysis
QTL name	Population	Chromosome	Position	Reported QTLs	Marker interval	Physical interval
qCTB1a	HAA-XI	1	1728729	qRCT1b,qCT-1	L169-R1841, RM8068-RM8146	373997-2698126, 1659172-4908081
	HAA-7d-group 4	1	1752379	qRCT1b,qCT-1	L169-R1841, RM8068-RM8146	373997-2698126, 1659172-4908081
	HAA-full	1	1753051	qRCT1b,qCT-1	L169-R1841, RM8068-RM8146	373997-2698126, 1659172-4908081
qCTB1b	DW-full	1	4004916	qCT-1	RM8068-RM8146	1659172-4908081
	HAA-7d-group 4	1	4301920	qCT-1	RM8068-RM8146	1659172-4908081
qCTB1c	HAA-7d-group 4	1	6623743	qCTB1	RM151-RM259	5558576-7445627
qCTB1d	HAA-GJ	1	7109352	qCTB1	RM151-RM259	5558576-7445627
	DW-full	1	7439634	qCTB1	RM151-RM259	5558576-7445627
qCTB2m	HAA-5d-group 8	2	30573429	qCTB2	RM6-RM263	29579845-30991473
qCTB3d	DW-full	3	11766251	qRCTB3	RM251-RM282	9949856-12407382
qCTB3e	HAA-7d-group 3	3	14022719	qCTB3	RM214-RM156	12730966-17714892
qCTB3f	HAA-5d-group 5	3	14430879	qCTB3	RM214-RM156	12730966-17714892
qCTB3g	DW-full	3	16914789	qCTB3	RM214-RM156	12730966-17714892
qCTB4d	HAA-7d-group 3	4	2059260	qCTB4-1, qCTB-4-1	RM518-RM8213, RM518-RM6770	2030135-4441638, 2030135-2821767
	HAA-full	4	2061244	qCTB4-1, qCTB-4-1	RM518-RM8213, RM518-RM6770	2030135-4441638, 2030135-2821767
qCTB4i	HAA-5d-group 7	4	19932979	qCTB4	RM3742-RM5979	19916760-20771862
qCTB4j	HAA-full	4	31900457	qCTB4,qRCT4	RM225-RM349, C600-R1427	30772388-32499412, 31478248-33970386
	DW-full	4	31929600	qCTB4,qRCT4	RM225-RM349, C600-R1427	30772388-32499412, 31478248-33970386
qCTB4k	HAA-5d-group 6	4	32680443	qRCT4	C600-R1427	31478248-33970386
qCTB5n	HAA-5d-group 5	5	26251953	qCTB5-1	RM7271-RM7452	25816694-26927149
qCTB5o	HAA-5d-group 8	5	28105958	Ctb(t)，qCTB5, qCTB-5-2	RM7452-RM31, RM26-RM334, RM19106-RM31	26927149-28453105, 27342022-28547537, 27888004-28610712
qCTB6a	HAA-GJ	6	1450319	qRCT6a	RM170-RM204	1361569-3168374
qCTB6b	HAA-5d-group 8	6	2928178	qRCT6a	RM170-RM204	1361569-3168374
	HAA-XI	6	3000657	qRCT6a	RM170-RM204	1361569-3168374
	HAA-full	6	3018800	qRCT6a	RM170-RM204	1361569-3168374
qCTB7c	HAA-5d-group 7	7	10125156	qPSSR-7	RM3767-RM1377	9038081-12783530
qCTB7h	DW-full	7	19997884	qSSR7	RM5583-RM22093	19361455-27838042
	HAA-5d-group 5	7	20328221	qSSR7	RM5583-RM22093	19361455-27838042
	HAA-7d-group 1	7	20329124	qSSR7	RM5583-RM22093	19361455-27838042
qCTB7i	DW-full	7	23557965	qSSR7,qRCT7, qCTB7	RM5583-RM22093, RM182-R1789, RM182-RM1132	19361455-27838042, 21505465-26528405, 21505465-23985575
qCTB7j	HAA-full	7	24262901	qSSR7,qRCT7	RM5583-RM22093, RM182-R1789	19361455-27838042, 21505465-26528405
	HAA-5d-group 7	7	24482336	qSSR7,qRCT7	RM5583-RM22093, RM182-R1789	19361455-27838042, 21505465-26528405
qCTB10c	HAA-7d-group 1	10	6521407	qCTB-10-2	RM2125-RM2887	4909119-8919223
	HAA-5d-group 5	10	6521407	qCTB-10-2	RM2125-RM2887	4909119-8919223
qCTB10d	HAA-5d-group 5	10	7709763	qRCT10, qCTB-10-2	G1010-RM239, RM2125-RM2887	7134833-9692509, 4909119-8919223
qCTB10e	HAA-7d-group 1	10	9414711	qRCT10	G1010-RM239	7134833-9692509
qCTB11f	HAA-5d-group 8	11	18621956	qRCTB11	RM229-RM21	18407879-19639358
qCTB11g	HAA-7d-group 4	11	21823496	qCTB11	RM21-RM206	19639358-22480808
qCTB12l	HAA-full	12	24779375	qRCT12	G148-G370	24487487-35007713
	HAA-GJ	12	24783688	qRCT12	G148-G370	24487487-35007713

## Sheet: Table S8
Table S8 Genomic regions differentiated between Geng and Xian
Chromosome	Start	End	FST value
1	3780001	3940000	0.737
1	7350001	7630000	0.747
1	9500001	9990000	0.756
1	10180001	10530000	0.771
1	12520001	12670000	0.734
1	15580001	15860000	0.725
1	15920001	16050000	0.722
1	21240001	21340000	0.747203
1	24230001	24400000	0.747
1	24560001	24710000	0.725
1	26710001	26930000	0.756
1	27150001	27330000	0.78
1	27540001	27790000	0.729
1	27800001	28070000	0.77
1	28150001	28290000	0.716
1	28760001	29030000	0.752
1	29050001	29200000	0.726
1	29460001	29590000	0.737
1	29630001	29740000	0.717
1	35020001	35200000	0.737
1	35440001	35570000	0.723
1	35810001	36020000	0.763
1	36600001	36810000	0.732
1	36980001	37150000	0.751
1	37670001	37830000	0.737
1	37890001	38160000	0.748
1	38630001	38750000	0.729
1	38790001	39040000	0.781
1	39130001	39250000	0.738
1	39810001	40510000	0.772
1	40640001	40840000	0.772
2	6690001	6800000	0.718
2	7700001	7820000	0.723
2	11630001	11790000	0.736
2	12000001	12150000	0.77
2	12190001	12360000	0.718
2	12580001	12750000	0.746
2	12770001	12980000	0.733
2	13330001	13450000	0.72
2	14260001	14390000	0.724
2	14770001	14870000	0.727361
2	14900001	15060000	0.737
2	15130001	15250000	0.759
2	15270001	15530000	0.761
2	18160001	18290000	0.729
2	21410001	21530000	0.739
2	22400001	22610000	0.734
2	22850001	22950000	0.726941
2	26850001	27240000	0.743
2	27290001	27440000	0.722
2	27690001	27790000	0.721416
2	28280001	28390000	0.731
2	28400001	28590000	0.735
2	29760001	29920000	0.72
2	29930001	30160000	0.724
2	31330001	31460000	0.718
2	31650001	31750000	0.725469
2	31870001	32180000	0.716
2	32420001	33000000	0.768
2	33340001	33530000	0.746
3	620001	750000	0.724
3	1330001	1430000	0.718771
3	1500001	1650000	0.739
3	2670001	2970000	0.787
3	2980001	3250000	0.767
3	4230001	4410000	0.733
3	4880001	5780000	0.757
3	9780001	9940000	0.765
3	10500001	10940000	0.789
3	11470001	12210000	0.764
3	12400001	12620000	0.745
3	13210001	13310000	0.711381
3	14050001	14190000	0.716
3	15590001	15870000	0.738
3	17200001	17300000	0.713534
3	17390001	17640000	0.757
3	17660001	17850000	0.73
3	24110001	24460000	0.795
3	24480001	24620000	0.735
3	24970001	25090000	0.721
3	32010001	32350000	0.739
3	32860001	32980000	0.727
3	33170001	33520000	0.769
3	33810001	33990000	0.727
4	8210001	8370000	0.757
4	8490001	8610000	0.74
4	9060001	9170000	0.754
4	10710001	10810000	0.712284
4	12490001	12690000	0.763
4	19560001	19740000	0.734
4	23700001	23920000	0.79
4	24460001	24910000	0.744
4	24930001	25150000	0.721
4	28430001	28950000	0.771
4	29250001	29670000	0.759
4	32900001	33200000	0.758
4	33630001	33870000	0.785
4	34200001	34590000	0.822
4	34600001	34760000	0.717
4	34940001	35140000	0.798
4	35150001	35500000	0.774
5	1590001	1760000	0.745
5	2450001	2630000	0.758
5	2730001	3020000	0.744
5	6830001	6940000	0.721
5	20090001	20220000	0.732
5	20230001	20350000	0.715
5	20670001	20920000	0.746
5	20990001	21110000	0.722
5	21640001	21770000	0.72
5	22370001	22540000	0.735
5	22720001	23210000	0.764
5	23370001	23530000	0.745
5	23860001	24050000	0.733
5	24160001	24450000	0.75
5	24970001	25360000	0.734
5	25560001	25870000	0.731
5	26090001	26270000	0.72
5	28170001	28320000	0.729
6	12270001	12740000	0.756
6	12750001	13050000	0.741
6	13340001	13450000	0.718
6	13460001	13600000	0.717
6	13620001	13720000	0.722994
6	21010001	21140000	0.747
6	22860001	22960000	0.72534
6	24740001	24870000	0.722
6	25650001	25750000	0.715944
6	25770001	26000000	0.751
6	26320001	26420000	0.711747
6	26450001	26570000	0.723
6	28080001	28200000	0.728
6	31210001	31330000	0.766
7	2350001	2540000	0.747
7	2580001	2760000	0.738
7	4090001	4560000	0.773
7	5330001	5430000	0.718417
7	5490001	5630000	0.746
7	20430001	20590000	0.754
7	23250001	23350000	0.711838
7	23960001	24090000	0.726
7	26750001	26850000	0.719942
7	29210001	29490000	0.746
7	29670001	29770000	0.720659
8	2260001	2420000	0.777
8	16070001	16250000	0.726
8	21000001	21170000	0.737
8	21300001	21920000	0.765
8	21950001	22320000	0.779
8	22350001	22490000	0.748
8	22540001	22760000	0.761
8	22770001	23380000	0.767
8	23390001	23500000	0.723
8	23520001	23690000	0.751
9	1180001	1280000	0.713843
9	1760001	1870000	0.72
9	3020001	3140000	0.739
9	3570001	3680000	0.725
9	3720001	3820000	0.727268
9	5320001	5450000	0.737
9	17400001	17500000	0.71369
9	18030001	18220000	0.765
9	18460001	18640000	0.738
9	18660001	18830000	0.76
9	18840001	18970000	0.715
9	21590001	22080000	0.76
9	22640001	22980000	0.752
10	10480001	10590000	0.728
10	14090001	14240000	0.722
10	20370001	20500000	0.72
10	20530001	20630000	0.713663
10	21020001	21440000	0.755
10	21520001	21770000	0.748
10	22110001	22210000	0.713561
10	23060001	23160000	0.714065
10	23180001	23300000	0.806
11	1380001	1490000	0.723
11	3210001	3330000	0.724
11	8080001	8180000	0.711939
11	12450001	12550000	0.874132
12	1640001	1740000	0.742494
12	2390001	2510000	0.73
12	3850001	3970000	0.736
12	4500001	4600000	0.717827
12	4640001	4780000	0.717
12	4860001	4960000	0.718324
12	4980001	5230000	0.778
12	5360001	5490000	0.757
12	25940001	26090000	0.727
12	26160001	26260000	0.713152
12	27390001	27620000	0.737

## Sheet: Table S9
Table S9 Population genetic parameters of DRCT between Geng and Xian
Chromosome	Start	End	QTL(GWAS)	QTL(LA)	Gene	FST	π		Tajima's D
							Geng	Xian	Geng	Xian
1	3780001	3940000	qCTB1b	qCT-1		0.737	0.00271	0.00156	0.16	-1.06
1	35020001	35200000		qRCTB1		0.737	0.0009	0.00143	-1.26	-0.19
1	39130001	39250000	qCTB1q			0.738	0.0006	0.00103	-1.64	-0.69
1	39810001	40510000	qCTB1s, qCTB1t			0.772	0.0007	0.0008	-1.38	-1.09
2	11630001	12150000		qCTB2a		0.753	0.00107	0.00078	-0.76	-1.355
2	27690001	27790000	qCTB2l			0.721	0.00033	0.00118	-2.17	-0.24
2	29930001	30160000	qCTB2m	qCTB2		0.724	0.00032	0.00128	-2.09	-0.27
3	4880001	5780000	qCTB3c			0.757	0.00074	0.00085	-1.3	-0.93
3	9780001	9940000			OsAPX1	0.765	0.00096	0.00175	-1.17	0.82
3	11470001	12210000	qCTB3d	qRCTB3		0.764	0.00079	0.00096	-1.26	-0.86
4	29250001	29670000		qRCTB4		0.759	0.00053	0.00105	-1.54	-0.63
4	32900001	33200000		qRCT4		0.758	0.00069	0.0006	-1.2	-0.95
5	20990001	21110000	qCTB5i			0.722	0.00136	0.0008	0.06	-0.55
5	26090001	26270000	qCTB5n	qCTB5-1		0.72	0.00057	0.00202	-1.78	0.94
5	28170001	28320000		qCTB5		0.729	0.00128	0.0005	0.36	-1.49
7	4090001	4560000	qCTB7a			0.773	0.00075	0.00072	-1.32	-0.98
7	23960001	24090000	qCTB7i, qCTB7j	qSSR7,qRCT7		0.726	0.00062	0.00155	-1.77	-0.62
9	17400001	17500000		qPSSR-9		0.714	0.00056	0.00104	-1.61	-0.64
9	18030001	18220000			OsbZIP73	0.765	0.00035	0.00138	-1.89	0.33
9	18840001	18970000	qCTB9g			0.715	0.0006	0.00173	-1.88	-0.36
12	2390001	2510000	qCTB12b			0.73	0.00135	0.00098	-0.13	-1.01
12	25940001	26090000		qCTB12		0.727	0.0006	0.00193	-1.84	0.63

## Sheet: Table S10
Table S10 Genomic regions differentiated within the Geng subspecies
Chromosome	Start	End	FST value
1	1400001	2020000	0.176
1	2150001	2380000	0.189
1	2820001	3180000	0.182
1	3900001	4020000	0.158
1	4300001	4400000	0.158839
1	7130001	7390000	0.201
1	7670001	7970000	0.18
1	11780001	12030000	0.184
1	13340001	13440000	0.157028
1	19240001	19470000	0.165
1	33000001	33190000	0.188
1	37840001	39380000	0.234
1	39490001	41010000	0.197
2	4740001	4870000	0.159
2	5110001	6540000	0.191
2	6550001	6860000	0.195
2	7000001	7120000	0.167
2	7270001	7380000	0.161
2	8090001	8480000	0.172
2	8890001	8990000	0.156073
2	17740001	18540000	0.188
2	18770001	19540000	0.171
2	19550001	19720000	0.168
3	15230001	15380000	0.163
3	15450001	15950000	0.189
4	550001	690000	0.159
4	5320001	5450000	0.163
4	5440001	5570000	0.158
4	12510001	12700000	0.16
4	20740001	20890000	0.159
4	25400001	25520000	0.167
4	26030001	26130000	0.158547
4	26220001	26400000	0.16
4	26520001	26650000	0.167
4	31360001	31540000	0.17
4	31710001	32080000	0.184
4	32550001	32700000	0.181
4	32880001	33100000	0.175
5	1700001	2070000	0.254
5	2190001	2400000	0.191
5	13500001	13810000	0.216
5	23810001	24040000	0.201
5	25490001	25620000	0.165
5	27390001	27830000	0.172
6	3280001	3610000	0.164
6	4080001	4540000	0.258
6	4590001	4710000	0.175
6	4800001	4970000	0.165
6	5530001	6050000	0.188
6	6150001	6360000	0.182
6	19660001	19790000	0.157
6	20990001	21350000	0.187
6	25380001	25510000	0.16
6	28010001	28440000	0.165
6	28450001	28620000	0.16
7	7230001	7480000	0.163
7	18750001	18870000	0.157
7	18910001	19200000	0.167
7	19210001	19560000	0.185
7	20120001	20220000	0.156116
7	20270001	20520000	0.171
7	23260001	23570000	0.165
7	24260001	24650000	0.244
7	28260001	28420000	0.173
7	29580001	29770000	0.189
8	1560001	2130000	0.177
8	2270001	2480000	0.163
8	3660001	3770000	0.156
8	4320001	4520000	0.173
8	4730001	8480000	0.162
8	8730001	8840000	0.157
8	11030001	11210000	0.162
8	11790001	12020000	0.161
8	13120001	13240000	0.162
8	15400001	15500000	0.157531
8	15570001	15730000	0.158
8	15900001	16070000	0.162
8	16080001	16260000	0.186
8	19770001	20000000	0.193
8	20820001	21200000	0.167
9	8620001	8800000	0.161
9	9970001	10170000	0.17
9	12890001	13140000	0.162
9	13530001	13820000	0.179
9	13960001	14060000	0.155469
9	14430001	14570000	0.168
9	20830001	20970000	0.18
9	21510001	21630000	0.161
10	18600001	18830000	0.168
10	19120001	20050000	0.175
11	7570001	7840000	0.167
11	17610001	17730000	0.164
11	22330001	22440000	0.157
12	2940001	3160000	0.282
12	6240001	6410000	0.179
12	16080001	16240000	0.156
12	16870001	16980000	0.159
12	17270001	17590000	0.166
12	24630001	25310000	0.238

[truncated: 4 more sheets: Table S11, Table S12, Table S13, Table S14]
